# Supplementary material for: (4S)-4-[(R)-Chloro­(4-nitro­phen­yl)meth­yl]-1,3-oxazolidin-2-one
Source: Acta Crystallogr Sect E Struct Rep Online. 2013 Apr 24;69(Pt 5):o783. doi: 10.1107/S1600536813010398 (PMC3648307; doi:10.1107/S1600536813010398)
Supplement: Supplementary file 1 [file e-69-0o783-sup1.cif]

##############################################################################
#                                                                            #
# This CIF contains the data in a paper accepted for publication in          #
# Acta Crystallographica Section E. It conforms to the requirements of       #
# Notes for Authors for Acta Crystallographica Section E, and has been       #
# peer reviewed under the auspices of the IUCr Commission on Journals.       #
#                                                                            #
# Full details of the Crystallographic Information File format               #
# are given in the paper "The Crystallographic Information File (CIF):       #
# a New Standard Archive File for Crystallography" by S. R. Hall, F. H.      #
# Allen and I. D. Brown [Acta Cryst. (1991), A47, 655-685].                  #
#                                                                            #
# The current version of the core CIF dictionary is obtainable from          #
# ftp://ftp.iucr.org/pub/cif_core.dic.                                       #
#                                                                            #
# Software is freely available for graphical display of the structure(s)     #
# in this CIF. For information consult the CIF software page                 #
# http://www.iucr.org/resources/cif/software.                                #
#                                                                            #
# This file may be used for bona fide research purposes within the           #
# scientific community so long as proper attribution is given to the journal # 
# article from which it was obtained.                                        #
#                                                                            #
##############################################################################
data_global
_audit_creation_method     SHELXL-97
_journal_date_recd_electronic     2013-04-08
_journal_date_accepted     2013-04-16
_journal_name_full     'Acta Crystallographica, Section E'
_journal_year     2013
_journal_volume     69
_journal_issue      5
_journal_page_first     o783
_journal_page_last     o783
_journal_paper_category     QO
_journal_paper_doi     10.1107/S1600536813010398
_journal_coeditor_code     KP2451
_publ_contact_author_name     'Dr Vincent Gaumet'
_publ_contact_author_address
;
UMR 990, INSERM, Universit\'e d'Auvergne
Laboratoire de Chimie Physique
Facult\'e de Pharmacie
28 place Henri Dunant
63001 Clermont-Ferrand
France
;
_publ_contact_author_email     vincent.gaumet@udamail.fr
_publ_contact_author_fax     '+33(0)473178001'
_publ_contact_author_phone     '+33(0)473178004'
_publ_section_title
;
(4<i>S</i>)-4-[(<i>R</i>)-Chloro(4-nitrophenyl)methyl]-1,3-oxazolidin-2-one
;
loop_
    _publ_author_name
    _publ_author_footnote
    _publ_author_address
    'Gaumet, V.' .
;
UMR 990, INSERM, Universit\'e d'Auvergne
Laboratoire de Chimie Physique
Facult\'e de Pharmacie
63001 Clermont-Ferrand
France
;
    'Denis, C.' .
;
UMR 990, INSERM, Universit\'e d'Auvergne
Laboratoire de Chimie Physique
Facult\'e de Pharmacie
63001 Clermont-Ferrand
France
;
    'Madesclaire, M.' .
;
Laboratoire de Chimie Th\'erapeutique
Facult\'e de Pharmacie
Universit\'e d'Auvergne
63001 Clermont-Ferrand
France
;
    'Zaitsev, V.P.' .
;
Samara State University
433011 Samara
Russian Federation
;
_publ_section_synopsis     .
data_I
_chemical_name_systematic
;
(4<i>S</i>)-4-[(<i>R</i>)-Chloro(4-nitrophenyl)methyl]-1,3-oxazolidin-2-one
;
_chemical_name_common
;
;
_chemical_formula_moiety     'C10 H9 Cl N2 O4'
_chemical_formula_sum     'C10 H9 Cl N2 O4'
_chemical_formula_iupac     'C10 H9 Cl N2 O4'
_chemical_formula_weight     256.64
_chemical_melting_point     414
_symmetry_cell_setting     monoclinic
_symmetry_space_group_name_H-M     'P 21'
_symmetry_space_group_name_Hall     'P 2yb'
loop_
    _symmetry_equiv_pos_as_xyz
    'x, y, z'
    '-x, y+1/2, -z'
_cell_length_a     7.23720(10)
_cell_length_b     6.67260(10)
_cell_length_c     11.7126(2)
_cell_angle_alpha     90.00
_cell_angle_beta     106.7150(10)
_cell_angle_gamma     90.00
_cell_volume     541.714(14)
_cell_formula_units_Z     2
_cell_measurement_reflns_used     6817
_cell_measurement_theta_min     3.98
_cell_measurement_theta_max     39.24
_cell_measurement_temperature     296(2)
_exptl_crystal_description     'block prism'
_exptl_crystal_colour     'colourless'
_exptl_crystal_size_max     0.517
_exptl_crystal_size_mid     0.485
_exptl_crystal_size_min     0.342
_exptl_crystal_density_diffrn     1.573
_exptl_crystal_density_meas     ?
_exptl_crystal_density_method     'not measured'
_exptl_crystal_F_000     264
_exptl_absorpt_coefficient_mu     0.357
_exptl_absorpt_correction_type     multi-scan
_exptl_absorpt_process_details     '(SADABS; Bruker, 2012)'
_exptl_absorpt_correction_T_min     0.9146
_exptl_absorpt_correction_T_max     1.0000
_exptl_special_details     ?
_diffrn_ambient_temperature     296(2)
_diffrn_radiation_type     MoK\a
_diffrn_radiation_wavelength     0.71073
_diffrn_radiation_source     'fine-focus sealed tube'
_diffrn_radiation_monochromator     graphite
_diffrn_measurement_device_type     'Bruker APEXII CCD'
_diffrn_measurement_method     '\f and \w scans'
_diffrn_detector_area_resol_mean     ?
_diffrn_reflns_number     12895
_diffrn_reflns_av_R_equivalents     0.0138
_diffrn_reflns_av_sigmaI/netI     0.0220
_diffrn_reflns_theta_min     4.24
_diffrn_reflns_theta_max     41.10
_diffrn_reflns_theta_full     41.10
_diffrn_measured_fraction_theta_max     0.989
_diffrn_measured_fraction_theta_full     0.989
_diffrn_reflns_limit_h_min     -11
_diffrn_reflns_limit_h_max     13
_diffrn_reflns_limit_k_min     -12
_diffrn_reflns_limit_k_max     10
_diffrn_reflns_limit_l_min     -21
_diffrn_reflns_limit_l_max     21
_diffrn_standards_number     ?
_diffrn_standards_interval_count     ?
_diffrn_standards_interval_time     ?
_diffrn_standards_decay_%     ?
_refine_special_details
;
Refinement of <i>F</i>^2^ against ALL reflections. The weighted <i>R</i>-factor
<i>wR</i> and goodness of fit <i>S</i> are based on <i>F</i>^2^, conventional
<i>R</i>-factors <i>R</i> are based on <i>F</i>, with <i>F</i> set to zero for
negative <i>F</i>^2^. The threshold expression of <i>F</i>^2^ >
\s(<i>F</i>^2^) is used only for calculating <i>R</i>-factors(gt) <i>etc</i>.
and is not relevant to the choice of reflections for refinement.
<i>R</i>-factors based on <i>F</i>^2^ are statistically about twice as large
as those based on <i>F</i>, and <i>R</i>- factors based on ALL data will be
even larger.
;
_reflns_number_total     6114
_reflns_number_gt     5384
_reflns_threshold_expression     I>2sigma(I)
_refine_ls_structure_factor_coef     Fsqd
_refine_ls_matrix_type     full
_refine_ls_R_factor_all     0.0439
_refine_ls_R_factor_gt     0.0369
_refine_ls_wR_factor_gt     0.0928
_refine_ls_wR_factor_ref     0.0981
_refine_ls_goodness_of_fit_ref     1.060
_refine_ls_restrained_S_all     1.060
_refine_ls_number_reflns     6114
_refine_ls_number_parameters     158
_refine_ls_number_restraints     1
_refine_ls_hydrogen_treatment     mixed
_refine_ls_weighting_scheme     calc
_refine_ls_weighting_details
         'calc w=1/[\s^2^(Fo^2^)+(0.0548P)^2^+0.0254P] where P=(Fo^2^+2Fc^2^)/3'
_atom_sites_solution_hydrogens     geom
_atom_sites_solution_primary     direct
_atom_sites_solution_secondary     difmap
_refine_ls_shift/su_max     0.000
_refine_ls_shift/su_mean     0.000
_refine_diff_density_max     0.328
_refine_diff_density_min     -0.442
_refine_ls_extinction_method     none
_refine_ls_extinction_coef     ?
_refine_ls_abs_structure_details     'Flack (1983), 2348 Friedel pairs'
_refine_ls_abs_structure_Flack     -0.03(3)
loop_
    _atom_type_symbol
    _atom_type_description
    _atom_type_scat_dispersion_real
    _atom_type_scat_dispersion_imag
    _atom_type_scat_source
    'C' 'C' 0.0033 0.0016
                         'International Tables Vol C Tables 4.2.6.8 and 6.1.1.4'
    'H' 'H' 0.0000 0.0000
                         'International Tables Vol C Tables 4.2.6.8 and 6.1.1.4'
    'N' 'N' 0.0061 0.0033
                         'International Tables Vol C Tables 4.2.6.8 and 6.1.1.4'
    'O' 'O' 0.0106 0.0060
                         'International Tables Vol C Tables 4.2.6.8 and 6.1.1.4'
    'Cl' 'Cl' 0.1484 0.1585
                         'International Tables Vol C Tables 4.2.6.8 and 6.1.1.4'
_computing_data_collection     'APEX2 (Bruker, 2012)'
_computing_cell_refinement     'SAINT (Bruker, 2012)'
_computing_data_reduction     'SAINT (Bruker, 2012)'
_computing_structure_solution     'SHELXS97 (Sheldrick, 2008)'
_computing_structure_refinement     'SHELXL97 (Sheldrick, 2008)'
_computing_molecular_graphics
;
ORTEP-3 for Windows (Farrugia, 2012) and PLATON (Spek, 2009)
;
_computing_publication_material     'publCIF (Westrip, 2010)'
loop_
    _atom_site_type_symbol
    _atom_site_label
    _atom_site_fract_x
    _atom_site_fract_y
    _atom_site_fract_z
    _atom_site_U_iso_or_equiv
    _atom_site_adp_type
    _atom_site_calc_flag
    _atom_site_refinement_flags
    _atom_site_occupancy
    _atom_site_symmetry_multiplicity
    _atom_site_disorder_assembly
    _atom_site_disorder_group
    O O1 -0.27342(14) 1.09892(14) 0.00860(7) 0.04046(18) Uani d . 1 1 . .
    C C2 -0.09939(17) 1.16003(16) 0.07729(9) 0.03409(18) Uani d . 1 1 . .
    N N3 -0.04803(15) 1.04959(14) 0.17795(9) 0.0379(2) Uani d . 1 1 . .
    H H3 0.035(3) 1.073(4) 0.234(2) 0.064(7) Uiso d . 1 1 . .
    C C4 -0.18727(13) 0.89934(14) 0.18369(8) 0.02872(15) Uani d . 1 1 . .
    H H4 -0.2438 0.9293 0.2484 0.034 Uiso calc R 1 1 . .
    C C5 -0.33823(17) 0.9297(2) 0.06159(11) 0.0423(2) Uani d . 1 1 . .
    H H5A -0.3460 0.8116 0.0121 0.051 Uiso calc R 1 1 . .
    H H5B -0.4646 0.9553 0.0716 0.051 Uiso calc R 1 1 . .
    C C6 -0.09944(12) 0.68917(13) 0.19899(7) 0.02377(12) Uani d . 1 1 . .
    H H6 -0.0574 0.6564 0.1288 0.029 Uiso calc R 1 1 . .
    C C7 0.07040(11) 0.67131(13) 0.30890(7) 0.02336(12) Uani d . 1 1 . .
    C C8 0.04894(13) 0.68896(17) 0.42314(7) 0.02948(16) Uani d . 1 1 . .
    H H8 -0.0736 0.7054 0.4323 0.035 Uiso calc R 1 1 . .
    C C9 0.20770(14) 0.68227(17) 0.52297(7) 0.03020(16) Uani d . 1 1 . .
    H H9 0.1936 0.6931 0.5992 0.036 Uiso calc R 1 1 . .
    C C10 0.38832(12) 0.65896(14) 0.50598(7) 0.02706(14) Uani d . 1 1 . .
    C C11 0.41443(13) 0.64207(18) 0.39412(9) 0.03193(17) Uani d . 1 1 . .
    H H11 0.5374 0.6270 0.3855 0.038 Uiso calc R 1 1 . .
    C C12 0.25405(13) 0.64796(18) 0.29494(8) 0.02991(16) Uani d . 1 1 . .
    H H12 0.2691 0.6363 0.2190 0.036 Uiso calc R 1 1 . .
    N N13 0.55799(13) 0.64956(14) 0.61094(8) 0.03406(16) Uani d . 1 1 . .
    O O14 0.53442(16) 0.6452(3) 0.70939(8) 0.0556(3) Uani d . 1 1 . .
    O O15 0.71821(13) 0.6472(2) 0.59423(9) 0.0488(2) Uani d . 1 1 . .
    O O16 -0.0129(2) 1.29556(17) 0.04888(10) 0.0528(3) Uani d . 1 1 . .
    Cl Cl17 -0.28820(3) 0.51760(4) 0.20713(2) 0.03492(6) Uani d . 1 1 . .
loop_
    _atom_site_aniso_label
    _atom_site_aniso_U_11
    _atom_site_aniso_U_22
    _atom_site_aniso_U_33
    _atom_site_aniso_U_12
    _atom_site_aniso_U_13
    _atom_site_aniso_U_23
    O1 0.0460(4) 0.0391(4) 0.0291(3) 0.0070(3) -0.0005(3) 0.0078(3)
    C2 0.0433(5) 0.0272(4) 0.0324(4) 0.0033(4) 0.0119(4) 0.0008(3)
    N3 0.0380(4) 0.0299(4) 0.0352(4) -0.0064(3) -0.0062(3) 0.0051(3)
    C4 0.0271(4) 0.0286(3) 0.0258(3) 0.0025(3) 0.0002(3) 0.0024(3)
    C5 0.0337(5) 0.0426(5) 0.0383(5) -0.0012(4) -0.0092(4) 0.0089(4)
    C6 0.0232(3) 0.0272(3) 0.0201(3) 0.0001(2) 0.0049(2) 0.0002(2)
    C7 0.0223(3) 0.0262(3) 0.0209(3) 0.0023(2) 0.0051(2) 0.0020(2)
    C8 0.0229(3) 0.0433(5) 0.0221(3) 0.0036(3) 0.0063(2) 0.0017(3)
    C9 0.0285(4) 0.0399(4) 0.0210(3) 0.0030(3) 0.0052(3) 0.0024(3)
    C10 0.0248(3) 0.0277(3) 0.0250(3) 0.0037(3) 0.0013(2) 0.0025(3)
    C11 0.0225(3) 0.0415(5) 0.0311(4) 0.0062(3) 0.0067(3) 0.0010(3)
    C12 0.0256(3) 0.0409(4) 0.0239(3) 0.0057(3) 0.0083(2) 0.0008(3)
    N13 0.0301(3) 0.0315(3) 0.0330(4) 0.0043(3) -0.0029(3) 0.0024(3)
    O14 0.0484(5) 0.0801(8) 0.0293(4) 0.0045(5) -0.0032(3) 0.0063(5)
    O15 0.0270(3) 0.0631(6) 0.0483(5) 0.0074(4) -0.0018(3) 0.0020(5)
    O16 0.0723(7) 0.0370(4) 0.0576(6) -0.0051(4) 0.0321(5) 0.0057(4)
    Cl17 0.03212(10) 0.03645(11) 0.03473(10) -0.00833(9) 0.00727(7) -0.00087(8)
_geom_special_details
;
All e.s.d.'s (except the e.s.d. in the dihedral angle between two l.s. planes)
are estimated using the full covariance matrix. The cell e.s.d.'s are taken
into account individually in the estimation of e.s.d.'s in distances, angles
and torsion angles; correlations between e.s.d.'s in cell parameters are only
used when they are defined by crystal symmetry. An approximate (isotropic)
treatment of cell e.s.d.'s is used for estimating e.s.d.'s involving l.s.
planes.
;
loop_
    _geom_bond_atom_site_label_1
    _geom_bond_atom_site_label_2
    _geom_bond_site_symmetry_2
    _geom_bond_distance
    _geom_bond_publ_flag
    O1 C2 . 1.3480(15) ?
    O1 C5 . 1.4310(16) ?
    C2 O16 . 1.2004(15) ?
    C2 N3 . 1.3487(14) ?
    N3 C4 . 1.4367(14) ?
    N3 H3 . 0.77(2) ?
    C4 C6 . 1.5288(12) ?
    C4 C5 . 1.5431(13) ?
    C4 H4 . 0.9800 ?
    C5 H5A . 0.9700 ?
    C5 H5B . 0.9700 ?
    C6 C7 . 1.5073(11) ?
    C6 Cl17 . 1.8058(9) ?
    C6 H6 . 0.9800 ?
    C7 C12 . 1.3938(12) ?
    C7 C8 . 1.3956(11) ?
    C8 C9 . 1.3844(13) ?
    C8 H8 . 0.9300 ?
    C9 C10 . 1.3863(13) ?
    C9 H9 . 0.9300 ?
    C10 C11 . 1.3811(13) ?
    C10 N13 . 1.4679(11) ?
    C11 C12 . 1.3866(13) ?
    C11 H11 . 0.9300 ?
    C12 H12 . 0.9300 ?
    N13 O14 . 1.2136(14) ?
    N13 O15 . 1.2303(13) ?
loop_
    _geom_angle_atom_site_label_1
    _geom_angle_atom_site_label_2
    _geom_angle_atom_site_label_3
    _geom_angle_site_symmetry_1
    _geom_angle_site_symmetry_3
    _geom_angle
    _geom_angle_publ_flag
    C2 O1 C5 . . 110.26(8) ?
    O16 C2 O1 . . 122.33(11) ?
    O16 C2 N3 . . 128.27(12) ?
    O1 C2 N3 . . 109.38(9) ?
    C2 N3 C4 . . 113.67(9) ?
    C2 N3 H3 . . 126.1(18) ?
    C4 N3 H3 . . 119.1(18) ?
    N3 C4 C6 . . 111.84(8) ?
    N3 C4 C5 . . 100.62(8) ?
    C6 C4 C5 . . 112.87(8) ?
    N3 C4 H4 . . 110.4 ?
    C6 C4 H4 . . 110.4 ?
    C5 C4 H4 . . 110.4 ?
    O1 C5 C4 . . 105.81(9) ?
    O1 C5 H5A . . 110.6 ?
    C4 C5 H5A . . 110.6 ?
    O1 C5 H5B . . 110.6 ?
    C4 C5 H5B . . 110.6 ?
    H5A C5 H5B . . 108.7 ?
    C7 C6 C4 . . 112.46(7) ?
    C7 C6 Cl17 . . 110.38(6) ?
    C4 C6 Cl17 . . 107.00(6) ?
    C7 C6 H6 . . 109.0 ?
    C4 C6 H6 . . 109.0 ?
    Cl17 C6 H6 . . 109.0 ?
    C12 C7 C8 . . 119.65(7) ?
    C12 C7 C6 . . 118.66(7) ?
    C8 C7 C6 . . 121.59(7) ?
    C9 C8 C7 . . 120.85(8) ?
    C9 C8 H8 . . 119.6 ?
    C7 C8 H8 . . 119.6 ?
    C8 C9 C10 . . 118.05(8) ?
    C8 C9 H9 . . 121.0 ?
    C10 C9 H9 . . 121.0 ?
    C11 C10 C9 . . 122.49(8) ?
    C11 C10 N13 . . 118.76(8) ?
    C9 C10 N13 . . 118.74(8) ?
    C10 C11 C12 . . 118.85(8) ?
    C10 C11 H11 . . 120.6 ?
    C12 C11 H11 . . 120.6 ?
    C11 C12 C7 . . 120.10(8) ?
    C11 C12 H12 . . 119.9 ?
    C7 C12 H12 . . 119.9 ?
    O14 N13 O15 . . 123.18(10) ?
    O14 N13 C10 . . 118.97(9) ?
    O15 N13 C10 . . 117.84(9) ?
loop_
    _geom_torsion_atom_site_label_1
    _geom_torsion_atom_site_label_2
    _geom_torsion_atom_site_label_3
    _geom_torsion_atom_site_label_4
    _geom_torsion_site_symmetry_1
    _geom_torsion_site_symmetry_2
    _geom_torsion_site_symmetry_3
    _geom_torsion_site_symmetry_4
    _geom_torsion
    _geom_torsion_publ_flag
    C5 O1 C2 O16 . . . . 177.34(12) ?
    C5 O1 C2 N3 . . . . -3.94(14) ?
    O16 C2 N3 C4 . . . . 179.45(12) ?
    O1 C2 N3 C4 . . . . 0.83(14) ?
    C2 N3 C4 C6 . . . . 122.37(10) ?
    C2 N3 C4 C5 . . . . 2.29(13) ?
    C2 O1 C5 C4 . . . . 5.25(13) ?
    N3 C4 C5 O1 . . . . -4.35(12) ?
    C6 C4 C5 O1 . . . . -123.69(10) ?
    N3 C4 C6 C7 . . . . 57.76(10) ?
    C5 C4 C6 C7 . . . . 170.37(8) ?
    N3 C4 C6 Cl17 . . . . 179.12(6) ?
    C5 C4 C6 Cl17 . . . . -68.26(9) ?
    C4 C6 C7 C12 . . . . -110.50(10) ?
    Cl17 C6 C7 C12 . . . . 130.09(8) ?
    C4 C6 C7 C8 . . . . 65.84(11) ?
    Cl17 C6 C7 C8 . . . . -53.58(10) ?
    C12 C7 C8 C9 . . . . -0.42(15) ?
    C6 C7 C8 C9 . . . . -176.72(9) ?
    C7 C8 C9 C10 . . . . 0.44(15) ?
    C8 C9 C10 C11 . . . . -0.12(16) ?
    C8 C9 C10 N13 . . . . -179.40(9) ?
    C9 C10 C11 C12 . . . . -0.22(17) ?
    N13 C10 C11 C12 . . . . 179.06(10) ?
    C10 C11 C12 C7 . . . . 0.23(17) ?
    C8 C7 C12 C11 . . . . 0.08(16) ?
    C6 C7 C12 C11 . . . . 176.48(10) ?
    C11 C10 N13 O14 . . . . -173.10(13) ?
    C9 C10 N13 O14 . . . . 6.21(16) ?
    C11 C10 N13 O15 . . . . 7.17(15) ?
    C9 C10 N13 O15 . . . . -173.52(11) ?
loop_
    _geom_hbond_atom_site_label_D
    _geom_hbond_atom_site_label_H
    _geom_hbond_atom_site_label_A
    _geom_hbond_site_symmetry_A
    _geom_hbond_distance_DH
    _geom_hbond_distance_HA
    _geom_hbond_distance_DA
    _geom_hbond_angle_DHA
    _geom_hbond_publ_flag
    N3 H3 O15 2_656 0.77(2) 2.32(2) 3.0950(10)
                                             179(2) y
    C6 H6 O16 2_545 0.98 2.46 3.309(2) 145 y
    C11 H11 Cl17 1_655 0.93 2.83 3.5820(10)
                                          139 y
_iucr_refine_instructions_details
;
TITL c10 in P2(1)
CELL 0.71073 7.2372 6.6726 11.7126 90.000 106.715 90.000
ZERR 2.00 0.0001 0.0001 0.0002 0.000 0.001 0.000
LATT -1
SYMM -x, y+1/2, -z
SFAC C  H  N  O  Cl
UNIT 20  18  4  8  2
L.S. 4
BOND $H
FMAP 2
PLAN 3
CONF
EQIV $1 -x+1, y+1/2, -z+1
EQIV $2 -x, y-1/2, -z
EQIV $3 x+1, y, z
HTAB N3 O15_$1
HTAB C6 O16_$2
HTAB C11 Cl17_$3
OMIT -1 0 1
OMIT 1 0 1
OMIT -1 0 2
MPLA 6 C7 C8 C9 C10 C11 C12
MPLA 6 O1 C2 N3 C4 C5 O16 H3
MPLA 4 O1 C2 N3 O16 C5 C4
TEMP 23.000
ACTA
WGHT    0.054800    0.025400
FVAR       0.41801
O1    4   -0.273423    1.098918    0.008597    11.00000    0.04602    0.03915 =
         0.02913    0.00785   -0.00047    0.00699
C2    1   -0.099393    1.160027    0.077293    11.00000    0.04330    0.02721 =
         0.03241    0.00076    0.01193    0.00333
N3    3   -0.048026    1.049588    0.177947    11.00000    0.03798    0.02989 =
         0.03518    0.00513   -0.00624   -0.00642
H3    2    0.034828    1.073284    0.234397    11.00000    0.06389
C4    1   -0.187267    0.899340    0.183692    11.00000    0.02713    0.02859 =
         0.02578    0.00237    0.00018    0.00253
AFIX  13
H4    2   -0.243793    0.929294    0.248416    11.00000   -1.20000
AFIX   0
C5    1   -0.338230    0.929684    0.061589    11.00000    0.03371    0.04257 =
         0.03834    0.00895   -0.00919   -0.00115
AFIX  23
H5A   2   -0.346025    0.811648    0.012083    11.00000   -1.20000
H5B   2   -0.464554    0.955322    0.071644    11.00000   -1.20000
AFIX   0
C6    1   -0.099444    0.689168    0.198993    11.00000    0.02315    0.02725 =
         0.02011    0.00024    0.00495    0.00011
AFIX  13
H6    2   -0.057388    0.656421    0.128793    11.00000   -1.20000
AFIX   0
C7    1    0.070399    0.671313    0.308898    11.00000    0.02229    0.02623 =
         0.02085    0.00195    0.00509    0.00231
C8    1    0.048944    0.688955    0.423137    11.00000    0.02292    0.04330 =
         0.02211    0.00171    0.00630    0.00360
AFIX  43
H8    2   -0.073590    0.705416    0.432317    11.00000   -1.20000
AFIX   0
C9    1    0.207704    0.682269    0.522966    11.00000    0.02846    0.03991 =
         0.02102    0.00235    0.00517    0.00299
AFIX  43
H9    2    0.193607    0.693095    0.599182    11.00000   -1.20000
AFIX   0
C10   1    0.388316    0.658961    0.505985    11.00000    0.02481    0.02767 =
         0.02502    0.00249    0.00131    0.00369
C11   1    0.414426    0.642072    0.394124    11.00000    0.02248    0.04150 =
         0.03115    0.00105    0.00667    0.00623
AFIX  43
H11   2    0.537443    0.627014    0.385472    11.00000   -1.20000
AFIX   0
C12   1    0.254051    0.647957    0.294938    11.00000    0.02561    0.04093 =
         0.02391    0.00078    0.00828    0.00570
AFIX  43
H12   2    0.269053    0.636302    0.218980    11.00000   -1.20000
AFIX   0
N13   3    0.557990    0.649564    0.610936    11.00000    0.03010    0.03155 =
         0.03305    0.00238   -0.00286    0.00428
O14   4    0.534422    0.645245    0.709388    11.00000    0.04841    0.08007 =
         0.02930    0.00629   -0.00324    0.00445
O15   4    0.718213    0.647227    0.594228    11.00000    0.02700    0.06306 =
         0.04834    0.00201   -0.00179    0.00737
O16   4   -0.012853    1.295564    0.048877    11.00000    0.07232    0.03695 =
         0.05763    0.00571    0.03209   -0.00512
CL17  5   -0.288205    0.517597    0.207128    11.00000    0.03212    0.03645 =
         0.03473   -0.00087    0.00727   -0.00833
HKLF 4 1 1 0 0 0 1 0 0 0 1
REM  zait4 in P2(1)
REM R1 =  0.0369 for   5384 Fo > 4sig(Fo)  and  0.0439 for all   6114 data
REM    158 parameters refined using      1 restraints
END
WGHT      0.0548      0.0254
REM Highest difference peak  0.328,  deepest hole -0.442,  1-sigma level  0.088
Q1    1   0.3365  0.6620  0.3438  11.00000  0.05    0.33
Q2    1   0.3994  0.6535  0.4507  11.00000  0.05    0.32
Q3    1   0.6949  0.8706  0.4896  11.00000  0.05    0.29
;
