# Supplementary material for: (4S)-4-[(R)-Chloro­(4-nitro­phen­yl)meth­yl]-1,3-oxazolidin-2-one
Source: Acta Crystallogr Sect E Struct Rep Online. 2013 Apr 24;69(Pt 5):o783. doi: 10.1107/S1600536813010398 (PMC3648307; doi:10.1107/S1600536813010398)
Supplement: Supplementary file 2 [file e-69-0o783-Isup2.hkl]

# 
# h,k,l, Fc-squared, Fo-squared, sigma(Fo-squared) and status flag 
# 
data_I
_shelx_title ' c10 in P2(1)' 
_shelx_refln_list_code          4 
_shelx_F_calc_maximum       92.80 
_exptl_crystal_F_000       264.00 
_reflns_d_resolution_high  0.5406 
 
loop_ 
 _symmetry_equiv_pos_as_xyz 
 'x, y, z' 
 '-x, y+1/2, -z' 
 
_cell_length_a     7.2372 
_cell_length_b     6.6726 
_cell_length_c    11.7126 
_cell_angle_alpha  90.000 
_cell_angle_beta  106.715 
_cell_angle_gamma  90.000 
 
_shelx_F_squared_multiplier     1.000 
 
loop_ 
 _refln_index_h 
 _refln_index_k 
 _refln_index_l 
 _refln_F_squared_calc 
 _refln_F_squared_meas 
 _refln_F_squared_sigma 
 _refln_observed_status 
   3 -12   0        0.82        0.52      0.29 o 
   2 -11   0        0.29        0.17      0.23 o 
   3 -11   0        0.13       -0.17      0.23 o 
   4 -11   0        2.28        2.63      0.40 o 
   5 -11   0        0.09        0.23      0.34 o 
   1 -10   0       10.39        8.24      0.36 o 
   2 -10   0       12.64       13.73      0.66 o 
   3 -10   0        2.32        2.14      0.31 o 
   4 -10   0        4.41        5.53      0.21 o 
   5 -10   0        1.11        0.93      0.16 o 
   6 -10   0        2.65        2.28      0.23 o 
   7 -10   0        3.04        2.75      0.22 o 
   1  -9   0       11.50       11.10      0.92 o 
   2  -9   0        3.46        2.06      0.52 o 
   3  -9   0        9.15        9.28      0.30 o 
   4  -9   0       16.86       16.65      0.46 o 
   5  -9   0        7.46        8.09      0.47 o 
   6  -9   0        4.57        4.49      0.25 o 
   7  -9   0        4.66        4.30      0.28 o 
   8  -9   0        1.66        1.91      0.33 o 
   0  -8   0      192.41      189.26      4.41 o 
   1  -8   0       39.98       39.55      1.49 o 
   2  -8   0       31.75       34.93      0.66 o 
   3  -8   0        7.09        5.69      0.26 o 
   4  -8   0        9.43        9.92      0.42 o 
   5  -8   0        0.35        0.58      0.17 o 
   6  -8   0        1.52        1.81      0.19 o 
   7  -8   0       16.83       17.70      0.57 o 
   8  -8   0        4.84        3.76      0.40 o 
   9  -8   0        1.99        1.37      0.57 o 
   1  -7   0       27.65       25.71      0.75 o 
   2  -7   0       54.57       50.77      0.88 o 
   3  -7   0       62.64       61.65      0.69 o 
   4  -7   0       15.40       14.39      0.38 o 
   5  -7   0        8.35        8.71      0.28 o 
   6  -7   0       71.73       72.98      0.94 o 
   7  -7   0       17.25       17.36      0.54 o 
   8  -7   0        2.82        2.87      0.66 o 
   9  -7   0        0.12        0.24      0.36 o 
  10  -7   0        1.22        1.09      0.57 o 
   0  -6   0      370.96      393.91      8.07 o 
   1  -6   0       47.68       43.78      0.78 o 
   2  -6   0       12.56       12.03      0.37 o 
   3  -6   0        6.42        5.97      0.31 o 
   4  -6   0        4.96        4.13      0.17 o 
   5  -6   0       33.47       32.39      0.57 o 
   6  -6   0       65.13       64.90      1.02 o 
   7  -6   0       10.82       10.82      0.65 o 
   8  -6   0       12.42       11.84      0.70 o 
   9  -6   0        4.96        5.29      0.55 o 
  10  -6   0        3.33        3.38      0.69 o 
   1  -5   0      341.03      348.14      3.81 o 
   2  -5   0       27.55       30.00      0.35 o 
   3  -5   0      102.35      106.26      1.07 o 
   4  -5   0       52.49       48.55      0.60 o 
   5  -5   0        7.45        7.76      0.32 o 
   6  -5   0       59.60       57.65      0.91 o 
   7  -5   0       12.03       11.72      0.89 o 
   8  -5   0       11.12       11.83      1.09 o 
   9  -5   0        5.85        6.69      0.56 o 
  10  -5   0        2.27        1.49      0.40 o 
   0  -4   0      745.74      849.01     16.60 o 
   1  -4   0      129.31      140.07      1.32 o 
   2  -4   0       16.02       14.64      0.17 o 
   3  -4   0      244.28      234.63      2.20 o 
   4  -4   0       84.05       84.88      0.93 o 
   5  -4   0       39.12       39.10      0.78 o 
   6  -4   0       67.80       66.84      1.72 o 
   7  -4   0       44.10       44.81      1.43 o 
   8  -4   0        1.00        1.20      0.40 o 
   9  -4   0        3.37        3.78      0.57 o 
  10  -4   0        0.93        1.37      0.57 o 
   1  -3   0      858.43      918.22      8.19 o 
   2  -3   0       23.73       26.95      0.34 o 
   3  -3   0      168.51      161.07      1.55 o 
   4  -3   0       78.38       77.54      1.15 o 
   5  -3   0       19.85       20.46      0.36 o 
   6  -3   0        8.49        8.57      0.27 o 
   7  -3   0       73.04       71.08      1.02 o 
   8  -3   0       35.82       35.59      0.84 o 
   9  -3   0       16.42       16.68      0.62 o 
   0  -2   0     8612.76     5723.01    110.68 o 
   1  -2   0      486.26      519.59     10.13 o 
   2  -2   0      985.52     1022.78     12.68 o 
   3  -2   0      156.01      156.42      1.77 o 
   4  -2   0      120.52      120.83      1.86 o 
   5  -2   0      244.91      256.16      3.10 o 
   6  -2   0      328.15      314.96      3.78 o 
   7  -2   0       69.95       66.16      1.23 o 
   8  -2   0        5.34        5.15      0.52 o 
   9  -2   0       23.86       22.89      0.97 o 
  10  -2   0        1.30        1.60      0.46 o 
  11  -2   0        0.32        0.11      0.40 o 
  12  -2   0        2.13        3.43      0.63 o 
   1  -1   0      281.41      257.31     14.28 o 
   2  -1   0      564.42      569.39      8.30 o 
   3  -1   0      200.70      224.28      4.46 o 
   4  -1   0       78.35       82.70      0.96 o 
   5  -1   0       50.60       48.65      0.73 o 
   6  -1   0      593.50      583.99      8.11 o 
   7  -1   0       25.26       24.61      0.92 o 
   8  -1   0       25.29       24.21      0.92 o 
   9  -1   0        2.41        2.12      0.46 o 
  10  -1   0        3.82        3.32      0.52 o 
  11  -1   0        9.12       11.22      0.97 o 
  12  -1   0        6.23        6.70      0.80 o 
   2   0   0       79.52      103.28      1.33 o 
   3   0   0      702.97      735.82      6.68 o 
   4   0   0      566.52      562.05      5.74 o 
   5   0   0      204.80      235.93      2.90 o 
   6   0   0      187.24      177.60      2.87 o 
   7   0   0       47.13       48.03      1.01 o 
   8   0   0       43.79       45.38      1.23 o 
   9   0   0       38.08       36.51      1.32 o 
  10   0   0        7.10        7.90      0.74 o 
  11   0   0        5.19        5.32      0.69 o 
  12   0   0        2.61        4.86      0.80 o 
   2   1   0      571.21      564.14      7.23 o 
   3   1   0      203.05      227.14      2.25 o 
   4   1   0       72.49       73.85      1.07 o 
   5   1   0       48.63       47.35      0.66 o 
   6   1   0      601.77      593.45      7.20 o 
   7   1   0       25.54       24.89      0.83 o 
   8   1   0       23.65       21.84      0.69 o 
   9   1   0        2.42        2.71      0.34 o 
  10   1   0        3.84        2.98      0.57 o 
  11   1   0        9.27        8.93      0.86 o 
  12   1   0        6.35        6.58      0.80 o 
   2   2   0      975.21     1008.90     15.54 o 
   3   2   0      155.49      159.49      1.75 o 
   4   2   0      124.17      124.89      1.43 o 
   5   2   0      250.76      268.43      3.31 o 
   6   2   0      329.96      325.46      3.58 o 
   7   2   0       71.05       66.33      1.05 o 
   8   2   0        5.44        6.12      0.63 o 
   9   2   0       24.76       25.81      1.14 o 
  10   2   0        1.38        1.37      0.52 o 
  11   2   0        0.32        0.46      0.46 o 
  12   2   0        2.20        3.89      0.74 o 
   2   3   0       25.67       28.84      0.69 o 
   3   3   0      168.12      163.01      2.58 o 
   4   3   0       74.97       76.17      1.08 o 
   5   3   0       18.94       18.79      0.38 o 
   6   3   0        9.99        9.69      0.49 o 
   7   3   0       73.61       72.34      1.95 o 
   8   3   0       34.74       35.54      1.32 o 
   9   3   0       16.34       16.25      0.97 o 
  10   3   0        6.03        5.15      0.69 o 
  11   3   0        1.23        1.03      0.57 o 
  12   3   0        1.91        2.12      0.69 o 
   3   4   0      246.61      243.23      5.55 o 
   4   4   0       87.02       89.25      1.47 o 
   5   4   0       38.48       39.15      0.85 o 
   6   4   0       66.84       64.78      1.30 o 
   7   4   0       46.13       46.41      1.43 o 
   8   4   0        0.91        0.80      0.40 o 
   9   4   0        3.62        3.20      0.57 o 
  10   4   0        0.87        0.97      0.52 o 
  11   4   0        0.90        1.20      0.57 o 
  12   4   0        2.26        1.83      0.69 o 
   3   5   0      100.94      105.93      2.58 o 
   4   5   0       52.92       50.02      1.37 o 
   5   5   0        6.81        7.04      0.52 o 
   6   5   0       56.90       56.25      1.21 o 
   7   5   0       12.25       12.42      0.80 o 
   8   5   0       11.07       10.59      0.86 o 
   9   5   0        5.87        7.50      0.74 o 
  10   5   0        2.28        2.00      0.63 o 
  11   5   0        1.13        2.12      0.69 o 
   3   6   0        5.99        5.32      0.29 o 
   4   6   0        4.49        3.72      0.34 o 
   5   6   0       33.49       32.74      1.14 o 
   6   6   0       65.42       68.05      2.00 o 
   7   6   0        9.75        9.66      0.56 o 
   8   6   0       12.47       12.25      0.92 o 
   9   6   0        5.00        5.38      0.69 o 
  10   6   0        3.31        2.23      0.63 o 
  11   6   0        0.78        1.37      0.63 o 
   3   7   0       63.13       64.21      1.60 o 
   4   7   0       15.21       14.71      0.63 o 
   5   7   0        8.01        7.67      0.57 o 
   6   7   0       72.67       72.34      2.29 o 
   9   7   0        0.12       -0.40      0.46 o 
  10   7   0        1.14        1.03      0.57 o 
   3   8   0        7.58        6.41      0.34 o 
   4   8   0        9.15        9.33      0.52 o 
   6   8   0        1.65        2.00      0.46 o 
   3   9   0        9.81        9.50      0.46 o 
   4   9   0       16.31       14.99      0.74 o 
   5   9   0        7.60        8.30      0.69 o 
   6   9   0        4.91        4.06      0.57 o 
   3  10   0        2.43        2.35      0.29 o 
  -3 -12   1        1.00        1.09      0.29 o 
  -5 -11   1        0.72        0.74      0.40 o 
  -4 -11   1        0.31        0.69      0.34 o 
  -3 -11   1        1.51        1.83      0.34 o 
  -2 -11   1        2.55        2.46      0.29 o 
   1 -11   1        0.89        0.92      0.52 o 
   2 -11   1        3.97        4.64      0.40 o 
   3 -11   1        0.01       -0.23      0.23 o 
   4 -11   1        0.04       -0.23      0.29 o 
   5 -11   1        5.19        6.01      0.63 o 
  -7 -10   1        4.31        4.90      0.38 o 
  -6 -10   1        1.10        1.60      0.31 o 
  -5 -10   1        0.08        0.19      0.45 o 
  -4 -10   1        5.42        4.94      0.25 o 
  -3 -10   1        5.89        6.58      0.44 o 
  -2 -10   1        0.06       -0.11      0.21 o 
  -1 -10   1       21.32       21.71      0.72 o 
   1 -10   1        2.16        2.06      0.57 o 
   2 -10   1        3.84        4.64      0.74 o 
   3 -10   1        0.62        0.55      0.31 o 
   4 -10   1        4.81        3.99      0.23 o 
   5 -10   1        4.05        4.61      0.32 o 
   6 -10   1        3.12        3.41      0.48 o 
   7 -10   1        0.71        0.41      0.16 o 
  -8  -9   1        1.48        1.73      0.29 o 
  -7  -9   1        3.45        3.36      0.25 o 
  -6  -9   1        3.25        3.44      0.26 o 
  -5  -9   1        1.63        1.30      0.16 o 
  -4  -9   1       11.27       11.68      0.38 o 
  -3  -9   1        6.25        6.28      0.38 o 
  -2  -9   1       26.79       26.14      1.17 o 
  -1  -9   1        6.87        7.21      0.63 o 
   0  -9   1        2.55        3.33      0.80 o 
   1  -9   1        3.12        3.26      0.63 o 
   2  -9   1        2.93        2.81      0.21 o 
   3  -9   1       12.65       12.09      0.26 o 
   4  -9   1        1.90        2.00      0.17 o 
   5  -9   1        1.06        1.23      0.21 o 
   6  -9   1        0.70        0.62      0.16 o 
   7  -9   1        6.87        7.27      0.42 o 
   8  -9   1        1.74        2.04      0.33 o 
  -9  -8   1        3.06        3.47      0.40 o 
  -8  -8   1        5.46        5.33      0.37 o 
  -7  -8   1        6.29        5.18      0.34 o 
  -6  -8   1        8.23        7.81      0.32 o 
  -5  -8   1        0.29        0.24      0.13 o 
  -4  -8   1        5.37        4.62      0.18 o 
  -3  -8   1       13.76       13.96      0.36 o 
  -2  -8   1        2.07        1.59      0.43 o 
  -1  -8   1        3.53        4.06      0.57 o 
   0  -8   1        1.37        1.52      0.32 o 
   1  -8   1       57.59       55.86      1.83 o 
   2  -8   1       11.28       10.81      0.21 o 
   3  -8   1       26.59       27.92      0.41 o 
   4  -8   1       12.43       11.58      0.28 o 
   5  -8   1       12.58       11.89      0.33 o 
   6  -8   1        4.80        4.79      0.30 o 
   7  -8   1        0.79        0.18      0.22 o 
   8  -8   1        2.16        2.22      0.33 o 
   9  -8   1        0.96        1.60      0.57 o 
 -10  -7   1        0.54       -0.11      0.52 o 
  -9  -7   1        7.56        7.74      0.63 o 
  -8  -7   1        1.60        2.35      0.42 o 
  -7  -7   1        1.07        1.51      0.24 o 
  -6  -7   1        2.02        2.45      0.20 o 
  -5  -7   1       34.52       33.63      0.52 o 
  -4  -7   1       16.23       15.36      0.32 o 
  -3  -7   1        9.73       10.27      0.21 o 
  -2  -7   1      120.86      118.96      1.73 o 
  -1  -7   1       18.09       20.68      0.67 o 
   0  -7   1       37.61       37.38      0.93 o 
   1  -7   1       24.51       21.01      0.41 o 
   2  -7   1        5.78        4.87      0.14 o 
   3  -7   1       49.74       46.81      0.57 o 
   4  -7   1        5.55        5.60      0.21 o 
   5  -7   1       53.12       53.45      0.88 o 
   6  -7   1       10.38       10.21      0.37 o 
   7  -7   1        6.26        6.44      0.36 o 
   8  -7   1        3.19        3.77      0.52 o 
   9  -7   1        4.24        4.35      0.74 o 
  10  -7   1        1.44        0.74      0.57 o 
 -10  -6   1        1.67        1.37      0.57 o 
  -9  -6   1        2.84        2.95      0.44 o 
  -8  -6   1        4.78        5.93      0.50 o 
  -7  -6   1        8.26        9.47      0.43 o 
  -6  -6   1       33.97       33.11      0.55 o 
  -5  -6   1       22.46       24.22      0.42 o 
  -4  -6   1       47.66       44.51      0.65 o 
  -3  -6   1       13.12       12.44      0.23 o 
  -2  -6   1        7.06        5.88      0.14 o 
  -1  -6   1      247.54      243.38      2.75 o 
   0  -6   1       98.78      106.42      1.82 o 
   1  -6   1       51.99       47.86      0.68 o 
   2  -6   1        6.46        7.22      0.12 o 
   3  -6   1       46.86       47.88      0.57 o 
   4  -6   1       14.27       13.58      0.28 o 
   5  -6   1       34.17       34.34      0.52 o 
   6  -6   1       27.07       28.08      0.63 o 
   7  -6   1       10.51       10.57      0.46 o 
   8  -6   1        7.01        9.50      0.63 o 
   9  -6   1        4.96        4.46      0.50 o 
  10  -6   1        0.35       -0.06      0.52 o 
 -10  -5   1        3.61        3.72      0.49 o 
  -9  -5   1       12.20       11.50      0.68 o 
  -8  -5   1       11.03       10.96      0.63 o 
  -7  -5   1       48.71       49.58      1.15 o 
  -6  -5   1        9.03        9.42      0.44 o 
  -5  -5   1       40.85       40.96      0.57 o 
  -4  -5   1       69.61       75.12      0.95 o 
  -3  -5   1       10.30       13.15      0.26 o 
  -2  -5   1       76.35       73.94      0.85 o 
  -1  -5   1      367.97      398.21      4.33 o 
   0  -5   1      368.37      381.25      5.46 o 
   1  -5   1      228.15      233.67      2.18 o 
   2  -5   1       55.04       60.36      0.57 o 
   3  -5   1       62.49       62.70      0.69 o 
   4  -5   1        1.69        1.62      0.17 o 
   5  -5   1      123.03      117.15      1.26 o 
   6  -5   1      109.96      108.97      2.92 o 
   7  -5   1        5.36        5.88      0.44 o 
   8  -5   1        9.73       10.51      0.64 o 
   9  -5   1        3.06        2.60      0.42 o 
  10  -5   1        7.20        7.15      0.92 o 
 -11  -4   1        0.23       -0.46      0.46 o 
 -10  -4   1        5.14        4.06      0.63 o 
  -9  -4   1        8.76        9.67      0.86 o 
  -8  -4   1       67.27       68.45      1.95 o 
  -7  -4   1       19.97       19.97      0.92 o 
  -6  -4   1       49.95       48.88      1.03 o 
  -5  -4   1       89.43       89.27      1.16 o 
  -4  -4   1       32.29       30.53      0.47 o 
  -3  -4   1      131.29      129.15      1.26 o 
  -2  -4   1      356.30      373.21      3.03 o 
  -1  -4   1      678.71      677.02      6.07 o 
   0  -4   1      701.98      769.79     10.83 o 
   1  -4   1      180.84      186.06      1.74 o 
   2  -4   1       52.73       49.60      0.52 o 
   3  -4   1       45.67       46.99      0.54 o 
   4  -4   1      309.50      302.55      2.86 o 
   5  -4   1      319.86      309.79      4.26 o 
   6  -4   1      133.28      140.90      3.15 o 
   7  -4   1       31.29       34.80      1.26 o 
   8  -4   1       21.79       22.15      1.09 o 
   9  -4   1       11.84       12.82      0.97 o 
 -10  -3   1        6.10        7.15      0.63 o 
  -9  -3   1        3.20        3.88      0.36 o 
  -8  -3   1        5.31        5.66      0.36 o 
  -7  -3   1       92.19       92.59      1.26 o 
  -6  -3   1      118.36      118.87      1.51 o 
  -5  -3   1       74.24       75.42      0.83 o 
  -4  -3   1      120.06      125.75      1.73 o 
  -3  -3   1      166.47      203.58      1.92 o 
  -2  -3   1      918.75      989.24      8.84 o 
  -1  -3   1      658.83      728.54      6.56 o 
   0  -3   1      105.21       99.77      0.83 o 
   1  -3   1      741.02      774.04      7.78 o 
   2  -3   1      291.84      314.12      2.86 o 
   3  -3   1       92.10       90.12      1.27 o 
   4  -3   1       45.81       50.14      0.81 o 
   5  -3   1      152.26      155.63      2.22 o 
   6  -3   1      261.43      258.12      3.32 o 
   7  -3   1       71.54       70.56      1.03 o 
   8  -3   1        3.10        2.74      0.30 o 
   9  -3   1        2.60        2.37      0.46 o 
 -12  -2   1        1.18        0.97      0.46 o 
 -11  -2   1        3.11        2.75      0.52 o 
 -10  -2   1        6.53        6.70      0.63 o 
  -9  -2   1        4.71        4.86      0.52 o 
  -8  -2   1      119.64      118.86      1.98 o 
  -7  -2   1       21.05       19.61      0.59 o 
  -6  -2   1       12.99       13.25      0.34 o 
  -5  -2   1      156.44      163.52      2.00 o 
  -4  -2   1      236.55      253.02      2.46 o 
  -3  -2   1      188.76      201.64      3.18 o 
  -2  -2   1      431.00      439.57      5.47 o 
  -1  -2   1     3239.06     2881.10     39.68 o 
   0  -2   1     2566.35     2363.60     32.66 o 
   1  -2   1      324.20      333.54      6.35 o 
   2  -2   1      656.54      689.21      8.65 o 
   3  -2   1       52.26       55.37      0.61 o 
   4  -2   1      315.63      325.13      3.17 o 
   5  -2   1      400.79      384.94      5.56 o 
   6  -2   1       68.44       67.97      0.98 o 
   7  -2   1       20.01       20.38      0.72 o 
   8  -2   1       16.94       14.14      0.74 o 
   9  -2   1       14.63       15.34      0.86 o 
  10  -2   1       10.09       10.07      0.80 o 
  11  -2   1        6.40        6.24      0.69 o 
  12  -2   1        0.82        1.20      0.52 o 
 -12  -1   1        1.96        2.23      0.63 o 
 -11  -1   1        1.71        2.12      0.52 o 
 -10  -1   1        7.54        6.35      0.69 o 
  -9  -1   1       32.66       28.90      1.14 o 
  -8  -1   1       10.58       10.24      0.69 o 
  -7  -1   1       35.69       35.52      0.89 o 
  -6  -1   1       48.76       48.50      0.95 o 
  -5  -1   1      200.77      201.90      2.98 o 
  -4  -1   1      149.43      169.75      1.83 o 
  -3  -1   1      546.82      623.56      6.47 o 
  -2  -1   1      654.19      671.26      8.38 o 
  -1  -1   1      944.59      580.31     10.64 o 
   1  -1   1      335.68      336.88      4.35 o 
   2  -1   1      903.74      913.30     13.66 o 
   3  -1   1      151.25      160.32      1.90 o 
   4  -1   1       65.31       73.03      1.66 o 
   5  -1   1      112.37      106.74      1.86 o 
   6  -1   1      335.03      318.05      4.51 o 
   7  -1   1      100.50      103.13      2.40 o 
   8  -1   1        1.79        1.55      0.34 o 
   9  -1   1        4.35        3.03      0.46 o 
  10  -1   1        4.82        4.12      0.57 o 
  11  -1   1        0.72        1.43      0.57 o 
  12  -1   1        7.55        7.44      0.86 o 
 -12   0   1        0.57        1.32      0.57 o 
 -11   0   1        6.60        6.12      0.74 o 
 -10   0   1        3.14        2.80      0.52 o 
  -9   0   1       38.42       40.12      1.37 o 
  -8   0   1        0.20       -0.29      0.29 o 
  -7   0   1        0.06       -0.12      0.34 o 
  -6   0   1      122.97      120.29      2.03 o 
  -5   0   1        3.40        4.64      0.19 o 
  -4   0   1      231.41      211.28      2.00 o 
  -3   0   1     1008.72     1011.75     10.49 o 
  -2   0   1      651.79      614.64     15.11 o 
   2   0   1       74.97       91.65      1.29 o 
   3   0   1        5.29        5.24      0.13 o 
   4   0   1      411.97      438.67      5.20 o 
   5   0   1      368.27      348.53      4.20 o 
   6   0   1       20.44       18.29      0.86 o 
   7   0   1        6.17        6.47      0.52 o 
   8   0   1       19.63       19.11      0.92 o 
   9   0   1        3.03        3.32      0.52 o 
  10   0   1        0.38        0.11      0.40 o 
  11   0   1       29.26       30.62      1.49 o 
  12   0   1        5.72        7.67      0.86 o 
 -12   1   1        1.92        2.12      0.63 o 
 -11   1   1        1.73        1.60      0.52 o 
 -10   1   1        7.67        6.40      0.77 o 
  -9   1   1       33.70       30.81      1.17 o 
  -8   1   1       10.79       10.54      0.89 o 
  -7   1   1       33.34       33.49      0.66 o 
  -6   1   1       46.93       47.22      0.70 o 
  -5   1   1      204.09      204.42      2.59 o 
  -4   1   1      140.68      161.08      2.49 o 
  -3   1   1      550.38      620.63      8.75 o 
  -2   1   1      665.37      681.94     10.33 o 
  -1   1   1      944.57      516.64     32.51 o 
   1   1   1      328.68      312.41     20.35 o 
   2   1   1      910.94      934.41     10.48 o 
   3   1   1      147.35      152.80      1.45 o 
   4   1   1       64.88       73.08      0.81 o 
   5   1   1      108.95      104.40      1.49 o 
   6   1   1      334.09      313.42      4.89 o 
   7   1   1       98.49       99.31      1.81 o 
   8   1   1        1.82        1.77      0.26 o 
   9   1   1        4.24        3.49      0.52 o 
  10   1   1        4.76        3.89      0.63 o 
  11   1   1        0.69        1.03      0.57 o 
  12   1   1        7.15        7.21      0.92 o 
 -12   2   1        1.14        1.03      0.63 o 
 -11   2   1        3.30        2.80      0.63 o 
 -10   2   1        6.18        6.24      0.74 o 
  -9   2   1        5.00        4.12      0.57 o 
  -8   2   1      116.79      115.83      3.98 o 
  -7   2   1       21.14       19.89      0.48 o 
  -6   2   1       12.71       12.39      0.36 o 
  -5   2   1      156.77      166.28      2.53 o 
  -4   2   1      241.51      256.15      3.70 o 
  -3   2   1      183.25      200.22      2.20 o 
  -2   2   1      427.17      443.54      4.91 o 
   2   2   1      649.80      696.61     10.64 o 
   3   2   1       53.24       56.22      0.62 o 
   4   2   1      320.33      333.59      3.28 o 
   5   2   1      399.67      389.44      3.87 o 
   6   2   1       67.53       66.94      1.05 o 
   7   2   1       19.32       21.69      0.92 o 
   8   2   1       17.47       17.28      0.92 o 
   9   2   1       14.19       16.25      0.97 o 
  10   2   1        9.94        7.73      0.80 o 
  11   2   1        6.95        7.04      0.80 o 
  12   2   1        0.80        0.86      0.57 o 
 -12   3   1        0.90        1.09      0.63 o 
 -11   3   1        3.73        5.04      0.74 o 
 -10   3   1        6.24        6.18      0.74 o 
  -9   3   1        3.36        3.38      0.57 o 
  -8   3   1        5.18        4.06      0.52 o 
  -7   3   1       91.94       90.42      2.29 o 
  -6   3   1      116.81      118.49      2.06 o 
  -5   3   1       74.89       76.54      1.63 o 
  -4   3   1      117.49      124.30      1.39 o 
  -3   3   1      170.69      209.77      2.55 o 
  -2   3   1      930.61     1022.07     22.83 o 
   2   3   1      296.56      320.72      7.27 o 
   3   3   1       88.18       90.55      1.20 o 
   4   3   1       46.59       50.90      0.67 o 
   5   3   1      144.04      145.64      2.07 o 
   6   3   1      260.00      259.24      4.12 o 
   7   3   1       71.04       71.94      1.89 o 
   8   3   1        2.89        2.58      0.52 o 
   9   3   1        2.52        2.17      0.52 o 
  10   3   1       11.98       13.56      1.03 o 
  11   3   1        3.47        4.52      0.74 o 
  12   3   1       13.64       16.31      1.26 o 
 -12   4   1        0.42        0.86      0.57 o 
 -11   4   1        0.19        0.23      0.52 o 
 -10   4   1        5.18        4.81      0.69 o 
  -9   4   1        8.71        7.38      0.69 o 
  -8   4   1       68.71       69.53      1.95 o 
  -7   4   1       20.02       20.03      0.68 o 
  -6   4   1       47.30       47.21      1.37 o 
  -5   4   1       90.29       88.87      1.56 o 
  -4   4   1       30.29       28.40      0.63 o 
  -3   4   1      132.77      134.15      3.09 o 
   2   4   1       52.83       49.96      1.20 o 
   3   4   1       42.79       45.15      1.26 o 
   4   4   1      315.76      315.37      5.09 o 
   5   4   1      321.94      319.36      4.11 o 
   6   4   1      133.64      137.83      2.58 o 
   7   4   1       31.49       33.54      1.20 o 
   8   4   1       22.17       21.35      1.03 o 
   9   4   1       12.19       12.71      0.92 o 
  10   4   1        1.39        1.09      0.52 o 
  11   4   1        2.27        1.43      0.57 o 
 -11   5   1        6.08        5.67      0.80 o 
 -10   5   1        3.64        3.83      0.69 o 
  -9   5   1       11.54        9.96      0.86 o 
  -8   5   1       10.78        9.67      0.74 o 
  -7   5   1       49.85       48.82      1.32 o 
  -6   5   1        9.66        9.96      0.63 o 
  -5   5   1       41.73       42.92      1.32 o 
  -4   5   1       69.59       75.89      2.00 o 
  -3   5   1        9.40       12.59      0.46 o 
   3   5   1       61.48       63.87      1.66 o 
   4   5   1        1.44        1.37      0.23 o 
   5   5   1      121.79      118.98      3.15 o 
   6   5   1      110.38      112.21      2.02 o 
   7   5   1        6.14        7.15      0.63 o 
   8   5   1        9.14        9.90      0.80 o 
   9   5   1        2.87        3.20      0.63 o 
  10   5   1        7.14        7.61      0.86 o 
  11   5   1        2.76        2.86      0.69 o 
 -11   6   1        3.36        3.95      0.74 o 
 -10   6   1        1.78        1.43      0.57 o 
  -9   6   1        2.70        2.17      0.57 o 
  -8   6   1        5.38        6.18      0.69 o 
  -7   6   1        8.50        8.82      0.52 o 
  -6   6   1       33.02       33.88      1.20 o 
  -5   6   1       23.25       24.55      0.92 o 
  -4   6   1       47.23       44.01      1.26 o 
  -3   6   1       12.08       11.62      0.46 o 
   3   6   1       46.65       49.45      1.32 o 
   4   6   1       13.27       13.51      0.63 o 
   5   6   1       34.12       34.22      1.26 o 
   6   6   1       27.59       30.25      0.85 o 
   7   6   1       10.89       10.99      0.80 o 
   8   6   1        6.92        7.15      0.74 o 
   9   6   1        5.30        6.18      0.74 o 
  10   6   1        0.30       -0.06      0.52 o 
  11   6   1        6.32        8.41      0.97 o 
 -10   7   1        0.61        0.23      0.52 o 
  -9   7   1        7.44        8.76      0.86 o 
  -7   7   1        1.12        1.32      0.40 o 
  -5   7   1       34.84       32.45      1.14 o 
  -4   7   1       15.89       15.11      0.63 o 
  -3   7   1        9.56       10.36      0.40 o 
   3   7   1       49.81       48.36      1.32 o 
   4   7   1        5.30        5.84      0.46 o 
   5   7   1       55.22       54.65      1.77 o 
   6   7   1       10.77       10.93      0.86 o 
   9   7   1        4.17        5.44      0.80 o 
  10   7   1        1.51        1.32      0.57 o 
  -4   8   1        5.66        4.58      0.40 o 
  -3   8   1       13.90       14.42      0.52 o 
   3   8   1       26.39       28.62      0.92 o 
   5   8   1       12.34       10.82      0.80 o 
   6   8   1        4.24        4.24      0.57 o 
  -6   9   1        3.22        3.43      0.52 o 
  -4   9   1       11.24       10.82      0.57 o 
  -3   9   1        6.02        6.52      0.40 o 
   3   9   1       12.79       11.10      0.57 o 
   4   9   1        2.05        2.22      0.26 o 
   5   9   1        0.93        1.09      0.40 o 
   6   9   1        0.63        0.63      0.34 o 
   3  10   1        0.58        0.82      0.18 o 
  -3 -12   2        0.06       -0.23      0.23 o 
   2 -12   2        0.17       -0.11      0.23 o 
  -6 -11   2        0.07       -0.15      0.15 o 
  -5 -11   2        5.00        5.32      0.57 o 
  -4 -11   2        3.19        3.26      0.46 o 
  -3 -11   2        1.96        1.60      0.34 o 
  -2 -11   2        1.12        1.37      0.29 o 
   1 -11   2        8.11        9.13      0.41 o 
   2 -11   2        0.27        0.40      0.23 o 
   3 -11   2        1.61        1.20      0.29 o 
   4 -11   2        1.96        2.00      0.40 o 
   5 -11   2        0.99        1.20      0.46 o 
  -7 -10   2        2.97        3.97      0.46 o 
  -6 -10   2        0.06        0.25      0.23 o 
  -5 -10   2        1.58        1.35      0.22 o 
  -4 -10   2        2.86        2.50      0.19 o 
  -3 -10   2        6.66        6.87      0.52 o 
  -2 -10   2       13.86       13.95      0.51 o 
  -1 -10   2        1.37        1.38      0.21 o 
   1 -10   2        3.58        4.58      0.74 o 
   2 -10   2        2.81        2.57      0.22 o 
   3 -10   2        7.06        7.69      0.40 o 
   4 -10   2        4.74        4.02      0.20 o 
   5 -10   2        0.87        0.59      0.16 o 
   6 -10   2        1.21        1.08      0.22 o 
   7 -10   2        0.64        0.88      0.17 o 
  -9  -9   2        1.06        0.88      0.54 o 
  -8  -9   2        3.85        3.31      0.34 o 
  -7  -9   2        0.38        0.96      0.26 o 
  -6  -9   2        3.69        3.79      0.22 o 
  -5  -9   2       20.26       21.38      0.56 o 
  -4  -9   2        4.73        5.20      0.26 o 
  -3  -9   2       21.09       21.75      0.44 o 
  -2  -9   2       10.99       10.79      0.46 o 
  -1  -9   2        3.26        2.49      0.34 o 
   0  -9   2        6.08        5.29      0.26 o 
   1  -9   2        8.92        9.47      0.32 o 
   2  -9   2        8.31        7.17      0.36 o 
   3  -9   2        1.15        1.28      0.13 o 
   4  -9   2       17.56       18.69      0.39 o 
   5  -9   2        6.58        5.87      0.23 o 
   6  -9   2        6.08        6.22      0.35 o 
   7  -9   2        1.46        1.26      0.23 o 
   8  -9   2        1.11        1.56      0.29 o 
 -10  -8   2        0.05        0.97      0.52 o 
  -9  -8   2        5.60        5.95      0.52 o 
  -8  -8   2        2.25        2.81      0.30 o 
  -7  -8   2        4.48        3.97      0.30 o 
  -6  -8   2        3.21        3.61      0.31 o 
  -5  -8   2        1.66        1.20      0.15 o 
  -4  -8   2       21.43       21.57      0.37 o 
  -3  -8   2       13.30       13.12      0.36 o 
  -2  -8   2       67.05       65.46      0.87 o 
  -1  -8   2       30.85       30.91      0.58 o 
   0  -8   2       21.23       19.83      0.73 o 
   1  -8   2       33.47       32.35      0.65 o 
   2  -8   2       17.27       17.74      0.45 o 
   3  -8   2       24.79       25.65      0.34 o 
   4  -8   2       39.79       41.18      0.71 o 
   5  -8   2       31.29       31.07      0.61 o 
   6  -8   2        7.43        7.96      0.61 o 
   7  -8   2        2.42        2.96      0.32 o 
   8  -8   2        6.35        6.35      0.47 o 
   9  -8   2        0.15        1.14      0.57 o 
 -10  -7   2        0.35        0.29      0.52 o 
  -9  -7   2        4.42        4.11      0.50 o 
  -8  -7   2       14.92       14.24      0.73 o 
  -7  -7   2        8.97       10.60      0.44 o 
  -6  -7   2        6.15        5.59      0.28 o 
  -5  -7   2        8.62        8.03      0.43 o 
  -4  -7   2        6.54        6.43      0.25 o 
  -3  -7   2        1.41        1.81      0.11 o 
  -2  -7   2        6.94        7.69      0.68 o 
  -1  -7   2      101.92       98.93      1.07 o 
   0  -7   2       11.65       11.05      0.53 o 
   1  -7   2        5.55        5.49      0.16 o 
   2  -7   2       45.57       44.11      0.88 o 
   3  -7   2        3.70        3.05      0.17 o 
   4  -7   2        7.03        6.75      0.36 o 
   5  -7   2        7.94        6.87      0.28 o 
   6  -7   2        2.63        3.41      0.35 o 
   7  -7   2        3.36        3.18      0.44 o 
   8  -7   2        1.15        0.94      0.36 o 
   9  -7   2        1.44        1.14      0.57 o 
  10  -7   2        5.15        6.07      0.80 o 
 -11  -6   2        2.53        4.29      0.74 o 
 -10  -6   2        2.53        2.99      0.48 o 
  -9  -6   2        5.83        5.94      0.55 o 
  -8  -6   2        4.19        4.92      0.48 o 
  -7  -6   2       20.60       19.76      0.54 o 
  -6  -6   2       41.22       41.29      0.62 o 
  -5  -6   2       18.61       16.71      0.34 o 
  -4  -6   2      110.04      106.46      1.12 o 
  -3  -6   2      103.07      101.06      1.04 o 
  -2  -6   2       52.02       47.49      0.53 o 
  -1  -6   2       29.53       30.19      0.49 o 
   0  -6   2      149.28      145.59      1.41 o 
   1  -6   2       61.50       58.45      0.60 o 
   2  -6   2       64.11       63.24      0.69 o 
   3  -6   2       40.28       40.36      0.52 o 
   4  -6   2       23.19       21.82      0.39 o 
   5  -6   2      221.39      219.63      2.20 o 
   6  -6   2        6.50        6.74      0.43 o 
   7  -6   2       21.81       21.83      0.82 o 
   8  -6   2        4.17        4.78      0.48 o 
   9  -6   2        0.03       -0.31      0.31 o 
  10  -6   2        4.37        4.06      0.74 o 
 -10  -5   2       11.67       11.82      0.75 o 
  -9  -5   2        5.27        4.84      0.54 o 
  -8  -5   2        4.80        5.62      0.46 o 
  -7  -5   2       10.46       10.92      0.56 o 
  -6  -5   2       26.43       25.04      0.53 o 
  -5  -5   2       17.20       17.41      0.38 o 
  -4  -5   2       72.35       77.47      0.86 o 
  -3  -5   2      183.98      186.05      1.79 o 
  -2  -5   2       80.61       86.64      0.75 o 
  -1  -5   2      101.23      102.72      0.88 o 
   0  -5   2       89.97       92.63      0.80 o 
   1  -5   2       73.59       72.49      0.73 o 
   2  -5   2       54.37       55.19      0.61 o 
   3  -5   2       47.75       47.57      0.57 o 
   4  -5   2        6.20        7.37      0.26 o 
   5  -5   2        1.70        2.71      0.17 o 
   6  -5   2       32.43       33.65      1.37 o 
   7  -5   2        4.30        3.78      0.40 o 
   8  -5   2        6.20        6.27      0.50 o 
   9  -5   2        5.58        5.83      0.54 o 
 -11  -4   2        3.24        2.58      0.63 o 
 -10  -4   2        4.75        5.36      0.50 o 
  -9  -4   2        4.95        6.07      0.63 o 
  -8  -4   2        1.52        1.60      0.40 o 
  -7  -4   2       47.46       46.43      1.05 o 
  -6  -4   2       18.62       18.55      0.60 o 
  -5  -4   2      103.49      102.80      1.30 o 
  -4  -4   2       74.58       70.99      0.78 o 
  -3  -4   2       28.13       28.54      0.36 o 
  -2  -4   2      214.48      222.72      1.84 o 
  -1  -4   2      304.57      359.65      3.28 o 
   0  -4   2      175.59      180.60      1.34 o 
   1  -4   2        3.61        5.52      0.17 o 
   2  -4   2      203.41      206.69      1.93 o 
   3  -4   2      405.07      407.88      3.76 o 
   4  -4   2       34.44       34.97      0.74 o 
   5  -4   2       31.38       29.25      1.23 o 
   7  -4   2       29.88       32.39      1.20 o 
   8  -4   2       12.71       14.82      0.92 o 
   9  -4   2       13.75       14.31      1.03 o 
 -10  -3   2       12.34       12.59      0.74 o 
  -9  -3   2       10.40       10.64      0.54 o 
  -8  -3   2       70.35       69.33      1.31 o 
  -7  -3   2        2.03        1.46      0.16 o 
  -6  -3   2      110.99      109.48      1.42 o 
  -5  -3   2       63.59       58.94      0.68 o 
  -4  -3   2      255.41      265.84      2.94 o 
  -3  -3   2      661.98      698.46      6.30 o 
  -2  -3   2        7.60       12.22      0.18 o 
  -1  -3   2      142.81      159.00      1.33 o 
   0  -3   2      116.43      125.10      0.92 o 
   1  -3   2      184.52      197.57      1.59 o 
   2  -3   2      252.28      254.48      2.35 o 
   3  -3   2      233.03      253.37      3.32 o 
   4  -3   2       87.61       82.18      0.79 o 
   5  -3   2        2.41        1.94      0.12 o 
   6  -3   2      131.02      128.24      2.00 o 
   7  -3   2        2.54        2.98      0.27 o 
   8  -3   2       13.30       13.05      0.69 o 
   9  -3   2       17.31       17.98      0.67 o 
 -12  -2   2        7.12        9.27      0.80 o 
 -11  -2   2        2.24        1.26      0.46 o 
 -10  -2   2        7.61        7.95      0.74 o 
  -9  -2   2       21.65       20.09      0.92 o 
  -8  -2   2        7.47        7.23      0.86 o 
  -7  -2   2       82.27       81.56      1.40 o 
  -6  -2   2       29.70       28.85      0.70 o 
  -5  -2   2       60.76       61.69      0.85 o 
  -4  -2   2      339.81      371.48      5.25 o 
  -3  -2   2      409.15      458.72      6.48 o 
  -2  -2   2      500.45      552.55      5.81 o 
  -1  -2   2      981.95     1019.99     11.35 o 
   0  -2   2     1031.60     1041.51     11.56 o 
   1  -2   2      262.20      280.71      4.00 o 
   2  -2   2      440.99      465.87      4.69 o 
   3  -2   2      641.94      675.95      6.30 o 
   4  -2   2       49.89       52.75      0.73 o 
   5  -2   2      485.00      479.13      6.97 o 
   6  -2   2       67.41       64.73      1.66 o 
   7  -2   2        7.18        6.13      0.36 o 
   8  -2   2       26.06       25.01      0.97 o 
   9  -2   2       20.94       19.74      0.97 o 
  10  -2   2        6.88        7.21      0.69 o 
  11  -2   2        2.44        3.26      0.57 o 
 -13  -1   2        1.73        2.12      0.63 o 
 -12  -1   2        5.83        6.24      0.74 o 
 -11  -1   2        1.87        1.49      0.52 o 
 -10  -1   2       12.25       11.39      0.86 o 
  -9  -1   2       18.26       18.71      0.92 o 
  -8  -1   2        8.40        7.61      0.57 o 
  -7  -1   2       81.21       78.59      1.16 o 
  -6  -1   2      131.27      137.71      1.81 o 
  -5  -1   2      138.80      143.97      1.97 o 
  -4  -1   2       61.60       71.34      0.75 o 
  -3  -1   2      564.64      624.98      6.64 o 
  -2  -1   2      773.34      802.45      8.52 o 
  -1  -1   2     5281.58     3857.12     58.55 o 
   0  -1   2        7.62        9.58      0.26 o 
   1  -1   2      273.90      295.77      3.62 o 
   2  -1   2     1295.23     1316.58     15.41 o 
   3  -1   2       48.87       54.21      0.76 o 
   4  -1   2      315.68      330.78      3.83 o 
   5  -1   2       50.83       47.84      1.26 o 
   6  -1   2      127.92      126.47      1.98 o 
   7  -1   2       46.06       47.44      1.37 o 
   8  -1   2       11.25       10.93      0.69 o 
   9  -1   2        4.57        4.58      0.57 o 
  10  -1   2        2.40        2.69      0.52 o 
  11  -1   2       42.14       52.88      1.89 o 
  12  -1   2        2.31        3.20      0.69 o 
 -13   0   2        0.13       -0.46      0.46 o 
 -12   0   2        2.26        2.23      0.63 o 
 -11   0   2        4.20        3.95      0.63 o 
 -10   0   2        1.80        1.43      0.46 o 
  -9   0   2       37.76       37.59      1.06 o 
  -8   0   2        3.59        2.61      0.31 o 
  -7   0   2       39.17       35.46      0.83 o 
  -6   0   2      123.93      124.47      1.68 o 
  -5   0   2        4.33        5.72      0.18 o 
  -4   0   2      648.00      692.23      6.86 o 
  -3   0   2       53.02       49.47      0.50 o 
  -2   0   2      109.76      116.29      1.74 o 
   1   0   2     3895.59     2887.91     80.51 o 
   2   0   2        1.34        0.96      0.15 o 
   3   0   2      545.43      642.95      5.98 o 
   4   0   2       42.42       51.56      0.95 o 
   5   0   2      992.42      949.79     18.31 o 
   6   0   2       20.86       20.49      0.80 o 
   7   0   2        0.51        0.11      0.29 o 
   8   0   2       47.01       45.44      1.49 o 
   9   0   2        0.36       -0.34      0.34 o 
  10   0   2        5.20        3.89      0.57 o 
  11   0   2        5.84        6.18      0.86 o 
  12   0   2        0.88        1.32      0.63 o 
 -13   1   2        1.70        2.06      0.69 o 
 -12   1   2        6.00        4.64      0.74 o 
 -11   1   2        1.95        3.61      0.63 o 
 -10   1   2       12.55       12.41      0.63 o 
  -9   1   2       18.29       17.67      1.75 o 
  -8   1   2        8.24        7.44      0.42 o 
  -7   1   2       81.82       78.77      1.18 o 
  -6   1   2      131.61      140.16      1.88 o 
  -5   1   2      141.70      150.35      3.95 o 
  -4   1   2       58.66       69.16      0.94 o 
  -3   1   2      541.55      594.39      8.66 o 
  -2   1   2      774.74      800.02     16.65 o 
  -1   1   2     5330.10     3272.13     74.80 o 
   0   1   2        8.31        9.15      0.50 o 
   1   1   2      265.55      288.48      3.89 o 
   2   1   2     1303.41     1310.36     17.51 o 
   3   1   2       49.33       55.47      0.64 o 
   4   1   2      310.03      326.53      3.69 o 
   5   1   2       50.72       48.66      0.82 o 
   6   1   2      124.05      121.55      2.11 o 
   7   1   2       46.47       48.48      1.20 o 
   8   1   2       10.92        9.96      0.74 o 
   9   1   2        4.33        3.66      0.57 o 
  10   1   2        2.31        2.52      0.57 o 
  11   1   2       43.15       50.31      1.89 o 
  12   1   2        2.32        2.98      0.74 o 
 -12   2   2        6.86        6.98      0.86 o 
 -11   2   2        2.07        1.66      0.57 o 
 -10   2   2        7.34        8.07      0.80 o 
  -9   2   2       21.12       21.58      1.03 o 
  -8   2   2        7.77        6.51      0.42 o 
  -7   2   2       79.34       79.75      1.46 o 
  -6   2   2       31.97       31.77      0.69 o 
  -5   2   2       56.99       60.86      1.07 o 
  -4   2   2      347.05      376.21      4.32 o 
  -3   2   2      412.92      465.77      6.52 o 
  -2   2   2      480.90      548.02      7.00 o 
   1   2   2      274.18      301.26      3.75 o 
   2   2   2      429.96      466.25      5.98 o 
   3   2   2      628.68      671.76      6.51 o 
   4   2   2       49.86       52.24      0.63 o 
   5   2   2      501.53      493.48      5.47 o 
   6   2   2       69.16       65.46      1.27 o 
   7   2   2        7.56        6.81      0.57 o 
   8   2   2       26.56       24.44      1.09 o 
   9   2   2       20.53       19.40      1.03 o 
  10   2   2        6.36        5.44      0.69 o 
  11   2   2        2.38        3.03      0.69 o 
  12   2   2        4.83        6.75      0.92 o 
 -12   3   2        0.63        0.40      0.57 o 
 -11   3   2        0.13       -0.46      0.46 o 
 -10   3   2       12.58       12.42      0.97 o 
  -9   3   2       10.62       10.93      0.92 o 
  -8   3   2       71.42       71.88      1.95 o 
  -7   3   2        2.24        1.42      0.26 o 
  -6   3   2      114.40      113.95      2.58 o 
  -5   3   2       63.32       60.27      0.87 o 
  -4   3   2      251.40      265.08      3.12 o 
  -3   3   2      664.86      712.62      8.43 o 
  -2   3   2        7.55       12.53      0.24 o 
   1   3   2      184.48      200.31      4.58 o 
   2   3   2      254.58      258.62      5.95 o 
   3   3   2      233.90      256.11      2.80 o 
   4   3   2       85.53       82.33      1.02 o 
   5   3   2        2.57        2.08      0.16 o 
   6   3   2      129.16      129.37      2.26 o 
   7   3   2        2.56        2.23      0.40 o 
   8   3   2       13.20       12.93      0.86 o 
   9   3   2       17.26       17.91      1.09 o 
  10   3   2        4.07        3.89      0.69 o 
  11   3   2        8.60        8.07      0.92 o 
  12   3   2        1.30        1.66      0.69 o 
 -12   4   2        9.81       10.53      1.03 o 
 -11   4   2        3.11        2.63      0.63 o 
 -10   4   2        4.64        4.75      0.69 o 
  -9   4   2        4.73        5.09      0.63 o 
  -8   4   2        1.53        1.26      0.40 o 
  -7   4   2       46.43       46.47      1.08 o 
  -6   4   2       17.37       18.94      0.80 o 
  -5   4   2      101.60      103.36      2.35 o 
  -4   4   2       70.91       67.72      1.21 o 
  -3   4   2       27.21       28.07      0.92 o 
   2   4   2      202.33      210.21      4.86 o 
   3   4   2      407.86      416.34      5.21 o 
   4   4   2       33.81       34.24      0.61 o 
   5   4   2       28.18       25.91      0.70 o 
   6   4   2        7.66        7.40      0.44 o 
   7   4   2       28.89       28.79      1.14 o 
   8   4   2       13.35       14.65      0.92 o 
   9   4   2       13.99       14.02      0.97 o 
  10   4   2        5.15        5.44      0.74 o 
  11   4   2        9.69        8.36      0.92 o 
 -12   5   2        1.28        1.89      0.69 o 
 -11   5   2        0.66        0.11      0.57 o 
 -10   5   2       11.72       11.79      1.03 o 
  -9   5   2        5.05        3.83      0.63 o 
  -8   5   2        5.26        5.49      0.57 o 
  -7   5   2       10.21        9.27      0.69 o 
  -6   5   2       27.03       25.41      0.97 o 
  -4   5   2       74.17       78.81      2.06 o 
  -3   5   2      190.11      191.33      3.12 o 
   2   5   2       55.25       55.91      1.37 o 
   3   5   2       48.96       49.73      1.32 o 
   4   5   2        6.44        7.68      0.34 o 
   5   5   2        1.87        3.95      0.32 o 
   6   5   2       34.47       34.62      0.90 o 
   7   5   2        3.95        3.38      0.52 o 
   8   5   2        6.55        6.24      0.69 o 
   9   5   2        5.51        6.35      0.74 o 
  10   5   2        0.88        1.26      0.57 o 
  11   5   2        8.35       11.05      1.09 o 
 -11   6   2        2.65        2.75      0.69 o 
 -10   6   2        2.63        3.55      0.69 o 
  -9   6   2        5.88        6.07      0.74 o 
  -8   6   2        4.18        4.06      0.57 o 
  -7   6   2       21.35       22.66      0.97 o 
  -4   6   2      109.44      108.39      2.69 o 
  -3   6   2      102.12       99.50      1.72 o 
   2   6   2       64.77       65.07      1.60 o 
   3   6   2       42.24       42.92      1.20 o 
   4   6   2       22.78       20.51      0.59 o 
   5   6   2      218.81      218.45      5.55 o 
   6   6   2        6.06        6.26      0.42 o 
   7   6   2       21.41       21.80      1.03 o 
   8   6   2        4.15        3.49      0.57 o 
   9   6   2        0.05        0.46      0.46 o 
  10   6   2        4.64        5.67      0.80 o 
 -10   7   2        0.39       -0.46      0.52 o 
  -9   7   2        4.35        4.52      0.69 o 
  -4   7   2        7.01        7.44      0.46 o 
  -3   7   2        1.09        1.29      0.12 o 
   2   7   2       46.12       44.12      1.14 o 
   3   7   2        3.63        3.32      0.34 o 
   4   7   2        6.77        6.39      0.36 o 
   5   7   2        7.75        6.24      0.69 o 
   6   7   2        3.09        3.43      0.52 o 
   9   7   2        1.31        1.09      0.57 o 
  10   7   2        5.09        5.84      0.80 o 
  -7   8   2        4.60        4.18      0.57 o 
  -3   8   2       13.53       13.14      0.36 o 
   2   8   2       17.82       18.89      0.63 o 
   3   8   2       23.35       24.63      0.64 o 
   4   8   2       40.15       40.00      1.43 o 
   5   8   2       32.58       32.28      1.32 o 
   6   8   2        7.14        6.92      0.74 o 
   2   9   2        8.86        8.20      0.32 o 
   3   9   2        1.05        0.79      0.18 o 
   4   9   2       17.34       17.46      0.92 o 
   5   9   2        6.54        5.61      0.63 o 
   6   9   2        5.90        5.72      0.69 o 
   1  10   2        3.55        3.78      0.34 o 
   2  10   2        2.63        2.41      0.22 o 
   3  10   2        7.11        6.95      0.43 o 
  -2 -12   3        0.50        0.34      0.23 o 
  -6 -11   3        1.77        1.89      0.24 o 
  -5 -11   3        0.49        0.40      0.34 o 
  -4 -11   3        3.08        4.12      0.46 o 
  -3 -11   3        1.80        1.32      0.34 o 
  -2 -11   3        3.42        3.38      0.34 o 
  -1 -11   3        2.91        3.15      0.29 o 
   1 -11   3        4.24        4.53      0.63 o 
   2 -11   3        0.24        0.34      0.23 o 
   3 -11   3        1.47        1.66      0.34 o 
   4 -11   3        3.68        4.06      0.52 o 
   5 -11   3        1.62        2.29      0.52 o 
  -7 -10   3        1.96        2.33      0.32 o 
  -6 -10   3        1.40        1.57      0.34 o 
  -5 -10   3        4.09        4.20      0.27 o 
  -4 -10   3        1.12        0.89      0.15 o 
  -3 -10   3        5.57        5.25      0.52 o 
  -2 -10   3        8.58        9.66      0.54 o 
  -1 -10   3        2.58        2.92      0.29 o 
   0 -10   3        1.65        1.62      0.31 o 
   1 -10   3        4.38        4.29      0.31 o 
   2 -10   3        0.40        0.45      0.21 o 
   3 -10   3        6.02        5.44      0.66 o 
   4 -10   3        5.14        5.09      0.38 o 
   5 -10   3        1.56        1.22      0.22 o 
   6 -10   3        0.59        0.56      0.15 o 
  -9  -9   3        0.73        1.02      0.29 o 
  -8  -9   3        2.69        3.44      0.34 o 
  -7  -9   3        1.30        1.34      0.31 o 
  -6  -9   3        0.64        0.87      0.15 o 
  -5  -9   3        5.64        5.03      0.31 o 
  -4  -9   3        6.53        6.48      0.33 o 
  -3  -9   3        1.76        1.61      0.43 o 
  -2  -9   3       27.73       27.18      0.68 o 
  -1  -9   3        0.48        0.66      0.16 o 
   0  -9   3        7.07        5.89      0.31 o 
   1  -9   3       10.47       10.85      0.41 o 
   2  -9   3        0.95        0.94      0.11 o 
   3  -9   3       19.67       19.26      0.36 o 
   4  -9   3        1.96        2.08      0.24 o 
   5  -9   3        5.41        6.44      0.27 o 
   6  -9   3        0.67        0.49      0.16 o 
   7  -9   3        2.95        2.83      0.33 o 
   8  -9   3        2.18        2.36      0.34 o 
 -10  -8   3        1.57        2.46      0.63 o 
  -9  -8   3        0.35        0.69      0.29 o 
  -8  -8   3        6.33        6.37      0.47 o 
  -7  -8   3        1.59        1.02      0.22 o 
  -6  -8   3       14.11       12.30      0.42 o 
  -5  -8   3        3.01        2.95      0.18 o 
  -4  -8   3        1.49        1.65      0.19 o 
  -3  -8   3       24.50       23.80      0.48 o 
  -2  -8   3        0.92        1.11      0.13 o 
  -1  -8   3       21.60       21.45      0.48 o 
   0  -8   3       11.52       11.35      0.36 o 
   1  -8   3        5.73        4.96      0.15 o 
   2  -8   3       74.32       71.62      0.80 o 
   3  -8   3        0.09       -0.07      0.09 o 
   4  -8   3        1.38        1.50      0.13 o 
   5  -8   3        1.84        1.60      0.16 o 
   6  -8   3        0.32        0.32      0.25 o 
   7  -8   3        5.09        5.40      0.44 o 
   8  -8   3        1.78        1.49      0.33 o 
   9  -8   3        6.56        8.24      0.92 o 
 -10  -7   3        2.18        2.69      0.63 o 
  -9  -7   3        3.58        3.83      0.48 o 
  -8  -7   3        4.26        4.59      0.77 o 
  -7  -7   3        5.65        5.46      0.32 o 
  -6  -7   3       38.61       38.57      0.61 o 
  -5  -7   3       10.52        9.55      0.29 o 
  -4  -7   3       77.85       77.93      0.89 o 
  -3  -7   3        8.18        8.93      0.23 o 
  -2  -7   3        2.63        1.97      0.13 o 
  -1  -7   3       32.31       34.97      0.68 o 
   0  -7   3       80.56       79.07      0.75 o 
   1  -7   3        1.32        2.06      0.34 o 
   2  -7   3       19.82       19.43      0.27 o 
   3  -7   3       23.45       23.43      0.40 o 
   4  -7   3       34.03       34.23      0.52 o 
   5  -7   3       32.98       32.59      0.59 o 
   6  -7   3        9.06        8.80      0.51 o 
   7  -7   3        5.63        6.61      0.54 o 
   8  -7   3        3.44        3.01      0.69 o 
   9  -7   3        2.14        1.37      0.57 o 
 -11  -6   3        0.16       -0.06      0.52 o 
 -10  -6   3        5.27        5.63      0.55 o 
  -9  -6   3        0.39        0.15      0.63 o 
  -8  -6   3        3.91        4.34      0.44 o 
  -7  -6   3        2.80        3.42      0.29 o 
  -6  -6   3       12.79       10.44      0.31 o 
  -5  -6   3       23.16       24.31      0.43 o 
  -4  -6   3        4.37        4.15      0.17 o 
  -3  -6   3       69.55       65.65      0.71 o 
  -2  -6   3       13.48       16.46      0.21 o 
  -1  -6   3       60.34       60.88      0.61 o 
   0  -6   3      240.76      231.14      1.63 o 
   1  -6   3       45.89       46.05      0.47 o 
   2  -6   3      182.86      176.90      1.82 o 
   3  -6   3        5.78        5.40      0.19 o 
   4  -6   3       98.15      100.98      1.19 o 
   5  -6   3        1.90        1.35      0.20 o 
   6  -6   3       13.49       13.49      0.74 o 
   7  -6   3       11.78       12.70      1.34 o 
   8  -6   3       22.04       22.89      0.89 o 
   9  -6   3        0.86        0.75      0.46 o 
  10  -6   3        3.91        4.41      0.74 o 
 -10  -5   3        0.96        1.31      0.52 o 
  -9  -5   3       16.80       17.96      0.79 o 
  -8  -5   3        0.07        0.48      0.26 o 
  -7  -5   3       17.11       14.95      0.60 o 
  -6  -5   3       62.34       60.80      0.93 o 
  -5  -5   3       19.27       15.36      0.32 o 
  -4  -5   3       18.06       20.38      0.33 o 
  -3  -5   3       12.01       11.69      0.21 o 
  -2  -5   3       84.27       79.82      0.73 o 
  -1  -5   3        1.13        0.88      0.06 o 
   0  -5   3       64.38       65.74      0.50 o 
   1  -5   3       84.27       84.25      0.75 o 
   2  -5   3      209.60      211.29      2.29 o 
   3  -5   3       20.86       20.19      0.33 o 
   4  -5   3       31.33       30.51      0.46 o 
   5  -5   3       32.28       33.43      0.62 o 
   6  -5   3       30.45       32.22      1.37 o 
   7  -5   3        2.20        2.80      0.57 o 
   8  -5   3        2.68        2.79      0.42 o 
   9  -5   3        0.91        0.73      0.63 o 
 -11  -4   3        1.19        0.97      0.57 o 
 -10  -4   3        4.01        4.20      0.66 o 
  -9  -4   3        6.68        6.89      0.50 o 
  -8  -4   3        1.73        1.71      0.30 o 
  -7  -4   3       47.02       47.66      1.05 o 
  -6  -4   3        2.84        2.08      0.40 o 
  -5  -4   3      165.34      160.60      2.24 o 
  -4  -4   3        2.09        1.84      0.12 o 
  -3  -4   3      203.86      209.44      1.98 o 
  -2  -4   3      127.27      148.37      1.41 o 
  -1  -4   3      244.19      243.31      1.75 o 
   0  -4   3      316.40      324.04      2.07 o 
   1  -4   3        6.14        8.08      0.14 o 
   2  -4   3       24.11       21.92      0.31 o 
   3  -4   3        2.43        1.58      0.11 o 
   4  -4   3      285.98      281.42      3.65 o 
   5  -4   3      135.74      138.27      3.03 o 
   7  -4   3       19.54       21.12      1.03 o 
   8  -4   3       21.40       21.52      1.14 o 
   9  -4   3        1.99        1.83      0.52 o 
 -10  -3   3        0.72        0.34      0.29 o 
  -9  -3   3       33.45       34.62      1.69 o 
  -8  -3   3        2.77        2.95      0.34 o 
  -7  -3   3       64.94       63.45      0.92 o 
  -6  -3   3       17.49       16.81      0.36 o 
  -5  -3   3       22.50       23.15      0.48 o 
  -4  -3   3        0.59        0.54      0.10 o 
  -3  -3   3      268.80      303.49      2.81 o 
  -2  -3   3      280.83      301.46      3.09 o 
  -1  -3   3      164.98      172.51      1.46 o 
   0  -3   3        7.65        8.04      0.10 o 
   1  -3   3      380.05      415.15      3.92 o 
   2  -3   3      433.31      445.93      4.07 o 
   3  -3   3      395.26      400.17      5.30 o 
   4  -3   3      120.96      121.72      1.13 o 
   5  -3   3        8.89        8.04      0.24 o 
   6  -3   3       60.17       60.92      1.05 o 
   7  -3   3        6.74        6.56      0.38 o 
   8  -3   3       29.42       30.02      1.52 o 
   9  -3   3        2.05        1.66      0.40 o 
 -12  -2   3        3.78        4.52      0.63 o 
 -11  -2   3        2.99        1.60      0.46 o 
 -10  -2   3        4.18        3.32      0.52 o 
  -9  -2   3       12.96       12.88      0.74 o 
  -8  -2   3       46.67       45.33      0.97 o 
  -7  -2   3       69.92       64.49      1.17 o 
  -6  -2   3       63.96       55.79      0.82 o 
  -5  -2   3       88.92       84.99      1.10 o 
  -4  -2   3      270.58      305.97      2.96 o 
  -3  -2   3      596.77      643.18      6.09 o 
  -2  -2   3      584.25      648.64      6.80 o 
  -1  -2   3       97.70       83.78      0.84 o 
   0  -2   3      606.22      621.09      6.94 o 
   1  -2   3      605.60      601.28      9.81 o 
   2  -2   3       78.33       91.07      0.87 o 
   3  -2   3      174.26      191.27      1.89 o 
   4  -2   3      180.27      183.14      2.17 o 
   5  -2   3       20.35       18.56      0.38 o 
   6  -2   3       22.46       21.46      0.80 o 
   7  -2   3       19.85       20.40      1.03 o 
   8  -2   3       25.33       25.52      1.03 o 
   9  -2   3       21.88       21.18      1.03 o 
  10  -2   3       14.79       16.25      0.97 o 
  11  -2   3        5.51        6.64      0.74 o 
 -13  -1   3        1.91        1.95      0.63 o 
 -12  -1   3        1.09        2.17      0.57 o 
 -11  -1   3        7.62        6.75      0.69 o 
 -10  -1   3        0.95        1.26      0.46 o 
  -9  -1   3        8.64        9.27      0.69 o 
  -8  -1   3       15.16       14.05      0.53 o 
  -7  -1   3        1.16        1.82      0.19 o 
  -6  -1   3      276.39      261.01      4.15 o 
  -5  -1   3      174.09      182.10      1.96 o 
  -4  -1   3      864.71      968.41      8.99 o 
  -3  -1   3       60.62       62.84      0.69 o 
  -2  -1   3     1914.37     1840.30     26.14 o 
  -1  -1   3      736.05      803.73      9.24 o 
   0  -1   3     1603.35     1481.70     13.93 o 
   1  -1   3      752.84      755.53      9.30 o 
   2  -1   3     1112.82     1146.27     13.46 o 
   3  -1   3      803.61      837.62      9.80 o 
   4  -1   3      153.92      146.19      2.16 o 
   5  -1   3      244.36      230.64      4.86 o 
   6  -1   3       71.35       71.63      1.27 o 
   7  -1   3      100.30       94.03      2.35 o 
   8  -1   3       11.47       12.19      0.74 o 
   9  -1   3        5.95        5.95      0.63 o 
  10  -1   3        9.92       10.42      0.92 o 
  11  -1   3       18.40       18.08      1.20 o 
  12  -1   3        1.44        1.55      0.57 o 
 -13   0   3        1.36        1.37      0.63 o 
 -12   0   3       15.27       17.40      1.20 o 
 -11   0   3        1.66        1.55      0.52 o 
 -10   0   3       41.64       38.72      1.01 o 
  -9   0   3        1.88        1.84      0.27 o 
  -8   0   3      165.34      161.14      3.75 o 
  -7   0   3        3.39        2.51      0.19 o 
  -6   0   3      124.53      109.47      1.51 o 
  -5   0   3       41.04       41.89      1.09 o 
  -4   0   3      232.71      272.25      2.47 o 
  -3   0   3       73.18       68.00      0.67 o 
  -2   0   3       10.88       13.97      0.24 o 
  -1   0   3       19.80       16.34      0.40 o 
   0   0   3       14.31       15.41      0.34 o 
   1   0   3     1040.60     1048.91     24.32 o 
   2   0   3      668.18      677.21      7.05 o 
   3   0   3       22.57       22.34      0.34 o 
   4   0   3        0.16        0.86      0.17 o 
   5   0   3       87.67       71.31      1.77 o 
   6   0   3       23.89       26.33      0.92 o 
   7   0   3        0.03       -0.11      0.29 o 
   8   0   3       50.36       50.71      1.60 o 
   9   0   3       38.78       39.49      1.49 o 
  10   0   3       13.09       16.02      1.14 o 
  11   0   3        3.13        3.43      0.74 o 
  12   0   3        1.81        3.49      0.69 o 
 -13   1   3        1.77        1.60      0.63 o 
 -12   1   3        1.01        2.23      0.63 o 
 -11   1   3        7.95        6.41      0.74 o 
 -10   1   3        0.96        0.51      0.27 o 
  -9   1   3        8.60        8.02      0.49 o 
  -8   1   3       15.68       14.75      0.44 o 
  -7   1   3        1.05        2.08      0.22 o 
  -6   1   3      279.73      261.79      3.90 o 
  -5   1   3      173.83      181.11      2.21 o 
  -4   1   3      879.29      973.08     10.97 o 
  -3   1   3       60.98       62.39      0.80 o 
  -2   1   3     1906.55     1906.61     29.00 o 
  -1   1   3      750.63      826.93      8.77 o 
   0   1   3     1621.32     1534.37     24.58 o 
   1   1   3      742.82      749.35     12.30 o 
   2   1   3     1121.44     1174.36     12.73 o 
   3   1   3      805.06      842.75      8.31 o 
   4   1   3      154.32      145.75      1.73 o 
   5   1   3      247.51      239.07      3.15 o 
   6   1   3       70.40       70.07      1.37 o 
   7   1   3      101.68       95.75      2.40 o 
   8   1   3       11.01       12.42      0.80 o 
   9   1   3        5.79        5.89      0.69 o 
  10   1   3       10.58        9.79      0.86 o 
  11   1   3       18.23       19.74      1.37 o 
  12   1   3        1.54        1.37      0.69 o 
 -13   2   3        1.48        2.29      0.69 o 
 -12   2   3        4.08        2.92      0.69 o 
 -11   2   3        3.02        3.09      0.63 o 
 -10   2   3        4.28        4.12      0.63 o 
  -9   2   3       12.78       11.84      0.56 o 
  -8   2   3       47.30       46.86      1.37 o 
  -7   2   3       67.65       63.26      1.21 o 
  -6   2   3       65.82       57.49      1.05 o 
  -5   2   3       86.60       81.87      1.12 o 
  -4   2   3      273.04      310.21      3.78 o 
  -3   2   3      598.30      653.49      9.39 o 
  -2   2   3      576.72      641.83      9.88 o 
  -1   2   3       90.20       76.40      1.95 o 
   0   2   3      594.83      627.33      8.32 o 
   1   2   3      612.15      627.58      6.88 o 
   2   2   3       86.85       99.73      1.00 o 
   3   2   3      173.82      189.37      2.20 o 
   4   2   3      175.79      177.09      2.11 o 
   5   2   3       19.11       16.80      0.43 o 
   6   2   3       21.90       22.21      0.92 o 
   7   2   3       19.27       18.26      0.86 o 
   8   2   3       26.20       27.07      1.14 o 
   9   2   3       21.75       22.95      1.14 o 
  10   2   3       14.90       14.59      1.09 o 
  11   2   3        5.22        5.89      0.86 o 
 -12   3   3        1.47        2.23      0.63 o 
 -11   3   3        3.70        3.49      0.69 o 
 -10   3   3        0.77       -0.23      0.46 o 
  -9   3   3       34.11       34.28      1.37 o 
  -8   3   3        2.92        2.92      0.46 o 
  -7   3   3       64.32       65.24      1.77 o 
  -6   3   3       19.81       19.06      0.53 o 
  -5   3   3       23.77       24.09      0.45 o 
  -4   3   3        1.16        1.37      0.16 o 
  -3   3   3      270.22      308.77      3.74 o 
  -2   3   3      289.30      310.30      6.98 o 
  -1   3   3      169.51      181.71      4.01 o 
   0   3   3        6.66        6.87      0.23 o 
   1   3   3      384.51      424.76      6.82 o 
   2   3   3      435.98      454.44      4.83 o 
   3   3   3      400.10      418.11      4.05 o 
   4   3   3      121.55      122.69      1.32 o 
   5   3   3       10.79        9.81      0.42 o 
   6   3   3       58.97       59.85      1.26 o 
   7   3   3        7.47        8.01      0.63 o 
   8   3   3       29.86       31.93      1.26 o 
   9   3   3        2.10        0.97      0.46 o 
  10   3   3        2.19        2.86      0.63 o 
  11   3   3       17.59       22.66      1.43 o 
 -12   4   3        0.99        0.57      0.57 o 
 -11   4   3        1.20        0.92      0.57 o 
 -10   4   3        3.51        2.46      0.57 o 
  -9   4   3        6.85        6.41      0.69 o 
  -8   4   3        1.85        0.97      0.40 o 
  -7   4   3       47.08       47.44      1.43 o 
  -6   4   3        3.36        2.35      0.34 o 
  -5   4   3      164.43      159.04      3.43 o 
  -4   4   3        2.25        2.29      0.29 o 
  -3   4   3      205.75      209.29      4.92 o 
  -2   4   3      124.95      149.01      2.43 o 
   1   4   3        6.92        8.93      0.24 o 
   2   4   3       21.32       19.32      0.49 o 
   3   4   3        2.35        1.91      0.22 o 
   4   4   3      285.36      280.19      3.68 o 
   5   4   3      136.19      138.81      2.36 o 
   6   4   3       56.11       53.83      1.26 o 
   7   4   3       19.28       19.23      0.97 o 
   8   4   3       20.69       21.29      1.09 o 
   9   4   3        2.26        3.03      0.57 o 
  10   4   3       11.11       13.22      1.14 o 
  11   4   3        0.58        1.14      0.69 o 
 -12   5   3        0.88        0.74      0.57 o 
 -11   5   3        4.17        4.46      0.80 o 
 -10   5   3        0.91        0.57      0.57 o 
  -9   5   3       16.79       18.37      1.09 o 
  -8   5   3        0.08        0.00      0.34 o 
  -7   5   3       17.50       13.91      0.80 o 
  -6   5   3       61.28       58.43      1.60 o 
  -3   5   3       12.27       12.08      0.46 o 
   1   5   3       85.21       86.59      2.06 o 
   2   5   3      207.22      209.61      3.92 o 
   3   5   3       23.87       22.83      0.57 o 
   4   5   3       30.66       30.76      1.60 o 
   5   5   3       29.75       30.49      0.81 o 
   6   5   3       31.37       30.88      0.86 o 
   7   5   3        2.35        1.83      0.46 o 
   8   5   3        2.99        2.92      0.57 o 
   9   5   3        0.87        0.34      0.52 o 
  10   5   3       17.73       20.09      1.32 o 
  11   5   3       10.16       11.96      1.14 o 
 -11   6   3        0.16       -0.06      0.57 o 
 -10   6   3        5.27        5.55      0.80 o 
  -9   6   3        0.45        0.00      0.46 o 
  -8   6   3        4.09        4.35      0.57 o 
  -7   6   3        2.79        2.92      0.46 o 
  -3   6   3       68.52       63.17      1.17 o 
   1   6   3       47.49       48.99      1.20 o 
   2   6   3      178.26      170.27      2.97 o 
   3   6   3        5.58        5.70      0.52 o 
   4   6   3      101.05      103.61      1.96 o 
   5   6   3        1.98        1.20      0.40 o 
   6   6   3       13.42       13.70      0.83 o 
   7   6   3       11.58       11.56      0.80 o 
   8   6   3       21.80       23.29      1.20 o 
   9   6   3        0.73        0.97      0.52 o 
  10   6   3        3.78        5.09      0.80 o 
 -10   7   3        2.17        2.40      0.69 o 
  -9   7   3        3.44        3.38      0.63 o 
  -3   7   3        8.06        8.64      0.40 o 
   1   7   3        1.05        1.55      0.17 o 
   2   7   3       19.86       19.95      0.60 o 
   3   7   3       22.06       21.92      0.60 o 
   4   7   3       34.17       32.31      0.85 o 
   5   7   3       32.74       30.10      1.32 o 
   6   7   3        9.60        8.93      0.80 o 
   8   7   3        3.09        2.29      0.57 o 
   9   7   3        2.11        1.26      0.57 o 
  -3   8   3       24.33       24.04      0.80 o 
   1   8   3        5.55        5.01      0.24 o 
   2   8   3       74.66       72.85      1.43 o 
   3   8   3        0.10        0.17      0.23 o 
   4   8   3        1.04        0.97      0.34 o 
   5   8   3        1.68        1.66      0.40 o 
   6   8   3        0.37        0.11      0.34 o 
  -3   9   3        1.84        1.77      0.23 o 
   1   9   3       10.21       10.52      0.34 o 
   2   9   3        1.02        0.82      0.18 o 
   3   9   3       20.01       19.30      0.60 o 
   4   9   3        2.07        2.58      0.46 o 
   5   9   3        5.50        5.32      0.63 o 
   0  10   3        1.55        1.55      0.16 o 
   1  10   3        4.37        4.01      0.26 o 
   2  10   3        0.48        0.52      0.16 o 
  -2 -12   4        0.26        0.17      0.23 o 
   1 -12   4        0.77        1.09      0.23 o 
  -6 -11   4        0.08       -0.23      0.23 o 
  -5 -11   4        1.56        2.35      0.46 o 
  -4 -11   4        0.80        1.37      0.34 o 
  -3 -11   4        1.66        1.83      0.34 o 
  -2 -11   4        0.10        0.29      0.23 o 
  -1 -11   4        0.57        0.57      0.23 o 
   0 -11   4        8.66        8.76      0.46 o 
   1 -11   4        1.37        1.09      0.23 o 
   2 -11   4        3.39        3.09      0.34 o 
   3 -11   4        3.00        2.63      0.34 o 
   4 -11   4        1.01        1.32      0.46 o 
  -7 -10   4        0.83        0.43      0.26 o 
  -6 -10   4        6.01        6.41      0.57 o 
  -5 -10   4        3.22        3.17      0.26 o 
  -4 -10   4        1.25        1.34      0.18 o 
  -3 -10   4        1.87        2.57      0.34 o 
  -2 -10   4        3.27        3.25      0.31 o 
  -1 -10   4        3.17        3.03      0.29 o 
   0 -10   4        3.82        4.44      0.69 o 
   1 -10   4        2.99        3.36      0.30 o 
   2 -10   4        0.38        0.34      0.20 o 
   3 -10   4        3.86        3.98      0.18 o 
   4 -10   4        3.88        3.74      0.21 o 
   5 -10   4        1.12        0.97      0.20 o 
   6 -10   4        1.48        1.45      0.21 o 
  -9  -9   4        2.55        3.21      0.37 o 
  -8  -9   4        3.08        2.76      0.34 o 
  -7  -9   4        1.19        1.13      0.29 o 
  -6  -9   4        5.76        5.60      0.27 o 
  -5  -9   4        5.67        6.45      0.20 o 
  -4  -9   4        9.17        8.93      0.55 o 
  -3  -9   4        9.09        9.05      0.31 o 
  -2  -9   4        5.76        6.50      0.92 o 
  -1  -9   4       17.32       17.02      1.06 o 
   0  -9   4        2.34        2.87      0.26 o 
   1  -9   4        3.75        3.03      0.26 o 
   2  -9   4       10.77       10.70      0.38 o 
   3  -9   4        2.39        2.39      0.17 o 
   4  -9   4        1.17        1.48      0.19 o 
   5  -9   4        2.64        2.24      0.17 o 
   6  -9   4        2.20        2.71      0.29 o 
   7  -9   4        0.63        0.79      0.29 o 
 -10  -8   4        1.15        2.06      0.63 o 
  -9  -8   4        2.78        3.38      0.66 o 
  -8  -8   4        8.86       10.95      0.48 o 
  -7  -8   4        2.77        1.69      0.26 o 
  -6  -8   4        2.06        1.66      0.18 o 
  -5  -8   4        3.86        4.00      0.20 o 
  -4  -8   4        7.40        6.91      0.23 o 
  -3  -8   4        7.74        8.45      0.21 o 
  -2  -8   4       17.96       17.83      0.37 o 
  -1  -8   4       19.61       19.01      0.35 o 
   0  -8   4        0.05       -0.02      0.15 o 
   1  -8   4       16.67       16.58      0.39 o 
   2  -8   4        2.91        2.70      0.16 o 
   3  -8   4       39.37       40.11      0.49 o 
   4  -8   4        6.58        6.33      0.23 o 
   5  -8   4        2.56        2.42      0.18 o 
   6  -8   4        0.86        0.96      0.43 o 
   7  -8   4        5.34        5.01      0.37 o 
   8  -8   4        0.65        0.86      0.52 o 
 -11  -7   4        0.10       -0.52      0.52 o 
 -10  -7   4        2.89        3.20      0.69 o 
  -9  -7   4        0.91        0.43      0.32 o 
  -8  -7   4        0.96        0.86      0.34 o 
  -7  -7   4       11.21       11.59      0.44 o 
  -6  -7   4        9.96        9.09      0.35 o 
  -5  -7   4       34.89       35.54      0.54 o 
  -4  -7   4       19.69       18.89      0.41 o 
  -3  -7   4       34.98       34.25      0.39 o 
  -2  -7   4        1.29        1.05      0.07 o 
  -1  -7   4        5.45        5.00      0.17 o 
   0  -7   4       15.21       15.13      0.21 o 
   1  -7   4        6.12        6.86      0.22 o 
   2  -7   4        0.07        0.38      0.08 o 
   3  -7   4        5.46        5.49      0.20 o 
   4  -7   4       18.45       19.07      0.35 o 
   5  -7   4       11.34       10.92      0.36 o 
   6  -7   4        7.06        8.55      0.80 o 
   7  -7   4       11.14       13.68      0.73 o 
   8  -7   4        1.12        1.26      0.40 o 
   9  -7   4        3.31        3.55      0.69 o 
 -11  -6   4        2.21        2.12      0.63 o 
 -10  -6   4        1.88        1.11      0.92 o 
  -9  -6   4        8.14        8.77      0.63 o 
  -8  -6   4        3.16        2.57      0.38 o 
  -7  -6   4       18.51       18.97      0.54 o 
  -6  -6   4       17.40       17.23      0.40 o 
  -5  -6   4        7.21        7.14      0.29 o 
  -4  -6   4       36.33       36.63      0.50 o 
  -3  -6   4       17.97       17.71      0.36 o 
  -2  -6   4       47.85       46.25      0.52 o 
  -1  -6   4       68.70       69.73      0.61 o 
   0  -6   4        5.13        6.03      0.13 o 
   1  -6   4      173.42      160.88      1.37 o 
   2  -6   4        2.30        1.93      0.11 o 
   3  -6   4       20.95       19.69      0.31 o 
   4  -6   4       51.99       47.97      0.65 o 
   5  -6   4        2.98        3.72      0.26 o 
   6  -6   4       11.90       11.84      0.62 o 
   7  -6   4        0.17       -0.06      0.46 o 
   8  -6   4        5.92        5.78      0.57 o 
   9  -6   4        9.05       10.76      0.97 o 
  10  -6   4        5.34        5.95      0.92 o 
 -10  -5   4        8.88        9.88      0.68 o 
  -9  -5   4       11.42       12.43      0.69 o 
  -8  -5   4       16.95       18.56      0.73 o 
  -7  -5   4       13.76       14.60      0.60 o 
  -6  -5   4        4.38        3.22      0.29 o 
  -5  -5   4      120.26      116.66      1.25 o 
  -4  -5   4       58.19       55.16      0.67 o 
  -3  -5   4       45.79       44.65      0.54 o 
  -2  -5   4       91.69       92.19      0.94 o 
  -1  -5   4      134.26      130.65      1.04 o 
   0  -5   4       50.80       47.38      0.44 o 
   1  -5   4       60.34       56.17      0.55 o 
   2  -5   4      222.17      222.93      1.87 o 
   3  -5   4       16.77       15.93      0.38 o 
   4  -5   4       72.63       73.73      1.00 o 
   5  -5   4        4.52        3.89      0.33 o 
   6  -5   4       34.77       36.42      1.09 o 
   7  -5   4       13.77       14.02      1.03 o 
   8  -5   4        0.22        0.37      0.32 o 
   9  -5   4        4.12        5.10      0.56 o 
 -11  -4   4        4.62        4.81      0.80 o 
 -10  -4   4        1.37        0.91      0.34 o 
  -9  -4   4        4.15        3.34      0.83 o 
  -8  -4   4        5.97        6.29      0.45 o 
  -7  -4   4       80.48       78.12      1.60 o 
  -6  -4   4       94.26       99.84      3.75 o 
  -5  -4   4       18.05       20.15      0.42 o 
  -4  -4   4      247.64      236.13      2.25 o 
  -3  -4   4       30.97       32.27      0.42 o 
  -2  -4   4      106.96      116.69      1.16 o 
  -1  -4   4       68.44       70.67      0.59 o 
   0  -4   4       61.37       58.52      0.47 o 
   1  -4   4      145.16      138.84      1.07 o 
   2  -4   4       81.99       79.40      0.84 o 
   3  -4   4       49.35       47.57      0.59 o 
   4  -4   4       86.66       83.21      1.12 o 
   5  -4   4       34.21       35.65      1.09 o 
   6  -4   4       30.15       29.19      1.09 o 
   8  -4   4       60.63       64.21      2.06 o 
   9  -4   4        2.83        2.46      0.57 o 
 -10  -3   4       13.23       14.02      0.74 o 
  -9  -3   4       15.08       15.23      0.63 o 
  -8  -3   4       19.57       19.58      0.60 o 
  -7  -3   4       51.98       52.60      0.82 o 
  -6  -3   4       10.92       12.72      0.30 o 
  -5  -3   4       50.36       49.58      0.54 o 
  -4  -3   4      116.43      129.61      1.54 o 
  -3  -3   4      751.67      774.12      8.19 o 
  -2  -3   4      364.12      378.77      3.46 o 
  -1  -3   4      544.67      572.41      4.20 o 
   0  -3   4      240.39      254.06      1.77 o 
   1  -3   4      360.58      395.61      2.85 o 
   2  -3   4      952.89      983.82     13.47 o 
   3  -3   4       22.09       20.39      0.57 o 
   4  -3   4      147.33      143.73      1.51 o 
   5  -3   4        1.28        0.85      0.10 o 
   6  -3   4       12.79       11.71      0.38 o 
   7  -3   4       22.42       21.52      0.86 o 
   8  -3   4        3.32        3.47      0.36 o 
   9  -3   4       12.17       11.17      1.00 o 
 -12  -2   4        2.28        2.17      0.52 o 
 -11  -2   4        5.61        5.89      0.63 o 
 -10  -2   4        2.17        1.32      0.40 o 
  -9  -2   4        9.50       10.07      0.69 o 
  -8  -2   4       48.56       47.03      1.66 o 
  -7  -2   4      101.52       92.38      1.54 o 
  -6  -2   4       49.63       52.50      0.79 o 
  -5  -2   4        7.12        8.39      0.21 o 
  -4  -2   4      369.98      379.57      3.37 o 
  -3  -2   4       21.08       24.70      0.30 o 
  -2  -2   4      422.19      453.59      5.11 o 
  -1  -2   4       72.67       68.09      0.71 o 
   0  -2   4       58.35       56.15      0.87 o 
   1  -2   4      276.58      271.10      2.73 o 
   2  -2   4      137.80      155.71      1.40 o 
   3  -2   4      145.32      139.63      1.67 o 
   4  -2   4       38.14       37.36      0.65 o 
   5  -2   4      164.35      164.45      2.06 o 
   6  -2   4        5.68        5.84      0.46 o 
   7  -2   4       12.80       11.56      0.69 o 
   8  -2   4      110.02      108.97      2.69 o 
   9  -2   4        5.52        6.18      0.63 o 
  10  -2   4        2.30        3.03      0.57 o 
  11  -2   4        1.75        2.46      0.57 o 
 -13  -1   4        1.99        3.03      0.63 o 
 -12  -1   4        1.22        1.20      0.52 o 
 -11  -1   4        0.37        0.06      0.40 o 
 -10  -1   4        6.69        7.50      0.69 o 
  -9  -1   4        6.33        6.28      0.52 o 
  -8  -1   4        5.60        5.87      0.36 o 
  -7  -1   4       23.28       23.47      0.50 o 
  -6  -1   4       14.31        8.60      0.27 o 
  -5  -1   4      239.11      243.16      2.60 o 
  -4  -1   4       36.75       46.65      0.66 o 
  -3  -1   4      185.18      211.80      2.07 o 
  -2  -1   4      487.09      520.89      4.48 o 
  -1  -1   4     1197.88     1215.14     12.44 o 
   0  -1   4      402.00      422.71      7.92 o 
   1  -1   4      667.75      723.61      7.37 o 
   2  -1   4      583.45      638.25      7.26 o 
   3  -1   4      166.45      181.00      2.59 o 
   4  -1   4       10.74       14.94      0.40 o 
   5  -1   4      174.99      161.79      3.49 o 
   6  -1   4        2.55        3.09      0.40 o 
   7  -1   4       48.97       48.99      1.49 o 
   8  -1   4        3.88        2.86      0.46 o 
   9  -1   4        1.03        0.92      0.40 o 
  10  -1   4       11.57       12.02      0.97 o 
  11  -1   4        0.60        0.17      0.52 o 
 -13   0   4        0.48        0.57      0.57 o 
 -12   0   4        0.57        0.80      0.52 o 
 -11   0   4        9.86        8.81      0.86 o 
 -10   0   4        5.62        4.31      0.40 o 
  -9   0   4       32.28       32.07      1.34 o 
  -8   0   4       19.76       17.74      0.47 o 
  -7   0   4        0.22       -0.11      0.26 o 
  -6   0   4       16.85       16.19      1.46 o 
  -5   0   4       18.63       19.38      0.33 o 
  -4   0   4      145.51      152.14      1.59 o 
  -3   0   4        4.97        6.67      0.13 o 
  -2   0   4      150.17      142.73      1.36 o 
  -1   0   4      644.60      689.09      8.46 o 
   0   0   4      428.19      468.19      7.21 o 
   1   0   4      486.13      540.72      6.29 o 
   2   0   4      881.23     1026.03     10.64 o 
   3   0   4      146.50      145.00      1.82 o 
   4   0   4       24.98       24.24      0.55 o 
   5   0   4      119.54      114.00      2.58 o 
   6   0   4       14.30       15.62      0.74 o 
   7   0   4        2.16        2.63      0.40 o 
   8   0   4        6.81        7.04      0.63 o 
   9   0   4        0.52        0.29      0.40 o 
  10   0   4       29.47       31.82      1.49 o 
  11   0   4        0.68        0.63      0.57 o 
 -13   1   4        1.90        3.38      0.69 o 
 -12   1   4        1.25        1.55      0.57 o 
 -11   1   4        0.37       -0.46      0.46 o 
 -10   1   4        6.90        6.08      0.49 o 
  -9   1   4        5.87        6.04      0.33 o 
  -8   1   4        5.27        5.68      0.77 o 
  -7   1   4       23.30       22.07      0.61 o 
  -6   1   4       14.99        9.13      0.30 o 
  -5   1   4      234.81      240.71      2.89 o 
  -4   1   4       36.48       46.57      0.67 o 
  -3   1   4      172.98      195.56      2.79 o 
  -2   1   4      476.71      508.16      5.50 o 
  -1   1   4     1174.48     1224.46     15.88 o 
   0   1   4      414.74      432.87      7.00 o 
   1   1   4      666.63      738.42      9.06 o 
   2   1   4      559.96      606.05      6.47 o 
   3   1   4      166.87      179.36      2.38 o 
   4   1   4       10.35       14.40      0.32 o 
   5   1   4      175.73      160.93      3.49 o 
   6   1   4        2.12        2.17      0.34 o 
   7   1   4       49.59       51.45      1.55 o 
   8   1   4        3.86        3.15      0.52 o 
   9   1   4        0.86        1.37      0.46 o 
  10   1   4       11.76       14.02      1.14 o 
  11   1   4        0.50       -0.52      0.52 o 
 -13   2   4        4.37        5.38      0.80 o 
 -12   2   4        2.32        1.77      0.57 o 
 -11   2   4        5.49        4.29      0.69 o 
 -10   2   4        2.16        1.49      0.52 o 
  -9   2   4        9.23        8.90      0.50 o 
  -8   2   4       48.20       46.63      1.09 o 
  -7   2   4       99.23       90.04      1.60 o 
  -6   2   4       48.04       51.44      0.81 o 
  -5   2   4        6.85        8.00      0.25 o 
  -4   2   4      375.66      384.26      4.42 o 
  -3   2   4       19.81       23.36      0.35 o 
  -2   2   4      432.53      467.12      7.09 o 
  -1   2   4       74.30       72.05      1.23 o 
   0   2   4       59.00       59.06      1.05 o 
   1   2   4      277.05      276.20      3.04 o 
   2   2   4      138.34      157.37      1.82 o 
   3   2   4      140.09      135.13      1.63 o 
   4   2   4       38.86       39.12      0.60 o 
   5   2   4      164.67      162.13      2.28 o 
   6   2   4        5.88        5.67      0.43 o 
   7   2   4       12.25       12.48      0.80 o 
   8   2   4      106.99      107.31      2.80 o 
   9   2   4        5.52        4.35      0.63 o 
  10   2   4        2.53        3.20      0.69 o 
  11   2   4        1.62        1.95      0.69 o 
 -12   3   4        0.92        0.46      0.52 o 
 -11   3   4        0.40       -0.46      0.46 o 
 -10   3   4       13.34       14.77      1.03 o 
  -9   3   4       15.07       14.94      0.92 o 
  -8   3   4       19.58       21.35      0.97 o 
  -7   3   4       51.84       54.31      1.55 o 
  -6   3   4       10.35       12.93      0.45 o 
  -5   3   4       47.86       48.51      0.75 o 
  -4   3   4      116.82      132.21      1.63 o 
  -3   3   4      734.28      777.57      9.29 o 
  -2   3   4      368.55      394.84      5.92 o 
  -1   3   4      542.55      586.49     13.22 o 
   0   3   4      232.59      250.92      3.38 o 
   1   3   4      356.83      391.67      5.26 o 
   2   3   4      951.25      999.00     10.82 o 
   3   3   4       21.31       19.89      0.36 o 
   4   3   4      145.04      142.74      1.74 o 
   5   3   4        1.79        1.20      0.29 o 
   6   3   4       11.86       10.82      0.69 o 
   7   3   4       23.02       24.49      1.03 o 
   8   3   4        3.28        4.06      0.57 o 
   9   3   4       12.39       14.42      0.97 o 
  10   3   4       10.49       12.25      1.09 o 
  11   3   4        7.10        8.53      1.03 o 
 -12   4   4        0.49        0.00      0.57 o 
 -11   4   4        4.50        4.46      0.74 o 
 -10   4   4        1.27        1.26      0.57 o 
  -9   4   4        3.82        3.55      0.57 o 
  -8   4   4        6.27        6.52      0.63 o 
  -7   4   4       81.56       79.21      2.06 o 
  -6   4   4       93.63       96.83      2.35 o 
  -5   4   4       18.13       20.60      0.74 o 
  -4   4   4      251.41      241.74      4.81 o 
  -3   4   4       29.48       31.59      0.92 o 
  -2   4   4      110.12      119.84      2.80 o 
  -1   4   4       67.51       70.28      1.72 o 
   0   4   4       62.41       60.32      1.40 o 
   1   4   4      143.31      137.33      2.37 o 
   2   4   4       81.68       79.03      1.13 o 
   3   4   4       50.39       49.25      0.79 o 
   4   4   4       86.39       84.05      1.27 o 
   5   4   4       35.33       36.02      0.86 o 
   6   4   4       29.37       28.79      1.09 o 
   7   4   4       25.27       25.87      1.14 o 
   8   4   4       61.07       67.99      2.06 o 
   9   4   4        2.75        3.26      0.63 o 
  10   4   4        3.93        3.15      0.69 o 
  11   4   4        0.83       -0.23      0.63 o 
 -12   5   4        2.83        3.49      0.80 o 
 -11   5   4        1.11        0.74      0.63 o 
 -10   5   4        8.87        7.55      0.86 o 
  -9   5   4       11.76       12.25      0.97 o 
  -8   5   4       16.64       17.51      0.97 o 
  -7   5   4       14.33       15.28      0.80 o 
  -6   5   4        3.98        2.75      0.40 o 
  -4   5   4       58.30       55.68      1.55 o 
  -3   5   4       48.03       46.53      1.26 o 
  -2   5   4       92.76       91.34      2.23 o 
  -1   5   4      137.06      131.57      3.09 o 
   0   5   4       48.92       46.11      0.87 o 
   1   5   4       60.57       56.14      1.05 o 
   2   5   4      226.88      226.80      3.80 o 
   3   5   4       17.34       16.37      0.50 o 
   4   5   4       73.21       74.74      2.17 o 
   5   5   4        4.08        4.33      0.83 o 
   6   5   4       34.74       33.99      1.26 o 
   7   5   4       13.99       14.08      0.92 o 
   8   5   4        0.26        0.80      0.46 o 
   9   5   4        4.28        6.70      0.80 o 
  10   5   4        0.14        0.63      0.63 o 
 -11   6   4        2.35        2.92      0.74 o 
 -10   6   4        1.78        0.97      0.57 o 
  -9   6   4        8.17        7.10      0.74 o 
  -8   6   4        2.87        3.15      0.52 o 
  -7   6   4       19.45       18.94      0.97 o 
  -4   6   4       36.03       36.80      1.14 o 
  -3   6   4       17.66       16.88      0.63 o 
  -2   6   4       46.10       43.38      1.14 o 
  -1   6   4       69.10       70.28      1.72 o 
   0   6   4        5.42        6.18      0.29 o 
   1   6   4      176.30      161.13      2.75 o 
   2   6   4        2.30        1.98      0.23 o 
   3   6   4       19.37       18.97      0.57 o 
   4   6   4       51.52       46.30      1.60 o 
   5   6   4        3.31        3.83      0.34 o 
   6   6   4       11.47       11.09      0.58 o 
   7   6   4        0.23        0.63      0.40 o 
   8   6   4        6.54        6.52      0.74 o 
   9   6   4        9.03       10.47      0.97 o 
  10   6   4        5.34        4.18      0.80 o 
 -10   7   4        2.90        3.43      0.69 o 
  -9   7   4        0.80        0.29      0.46 o 
  -3   7   4       35.42       34.85      1.03 o 
  -2   7   4        1.50        1.72      0.17 o 
   0   7   4       14.56       15.01      0.38 o 
   1   7   4        6.11        6.95      0.28 o 
   2   7   4        0.02        0.16      0.14 o 
   3   7   4        5.70        5.15      0.34 o 
   4   7   4       18.62       17.97      0.92 o 
   5   7   4       11.63       12.42      0.86 o 
   9   7   4        3.05        2.29      0.69 o 
  -3   8   4        7.72        7.90      0.46 o 
  -2   8   4       17.30       16.83      0.57 o 
  -1   8   4       19.90       18.89      0.63 o 
   0   8   4        0.10        0.03      0.12 o 
   1   8   4       17.31       17.26      0.49 o 
   2   8   4        2.90        2.53      0.24 o 
   3   8   4       39.09       38.12      1.37 o 
   4   8   4        6.80        6.87      0.63 o 
   5   8   4        2.59        2.17      0.46 o 
  -3   9   4        9.04        8.93      0.52 o 
  -2   9   4        6.10        6.47      0.40 o 
  -1   9   4       17.43       16.60      0.63 o 
   0   9   4        2.03        2.27      0.40 o 
   1   9   4        3.62        3.21      0.24 o 
   2   9   4       10.69       10.71      0.54 o 
   3   9   4        2.28        2.29      0.40 o 
   4   9   4        1.09        1.14      0.34 o 
   5   9   4        2.57        2.75      0.46 o 
  -2  10   4        3.44        3.78      0.40 o 
  -1  10   4        2.98        3.50      0.37 o 
   0  10   4        3.63        3.69      0.28 o 
   1  10   4        2.71        3.13      0.24 o 
   2  10   4        0.38        0.17      0.23 o 
  -1 -12   5        1.08        1.43      0.29 o 
  -5 -11   5        1.57        0.69      0.40 o 
  -4 -11   5        0.64        0.97      0.34 o 
  -3 -11   5        3.01        2.92      0.40 o 
  -2 -11   5        0.27        0.29      0.29 o 
  -1 -11   5        0.24        0.11      0.23 o 
   0 -11   5        0.19        0.29      0.23 o 
   1 -11   5        0.35        0.29      0.23 o 
   2 -11   5        1.19        1.03      0.29 o 
   3 -11   5        2.58        2.35      0.34 o 
  -7 -10   5        0.14       -0.28      0.40 o 
  -6 -10   5        1.03        1.06      0.24 o 
  -5 -10   5        3.66        3.75      0.29 o 
  -4 -10   5        0.47        0.14      0.15 o 
  -3 -10   5        3.52        2.89      0.94 o 
  -2 -10   5        4.25        4.86      0.46 o 
  -1 -10   5        1.67        0.74      0.29 o 
   0 -10   5       14.53       15.61      0.54 o 
   1 -10   5        0.88        0.62      0.26 o 
   2 -10   5        7.82        8.75      0.54 o 
   3 -10   5        0.45        0.34      0.17 o 
   4 -10   5        0.87        1.16      0.17 o 
   5 -10   5        0.76        0.57      0.43 o 
   6 -10   5        0.65        0.89      0.24 o 
  -9  -9   5        1.03        1.27      0.31 o 
  -8  -9   5        3.17        4.12      0.37 o 
  -7  -9   5        1.56        0.88      0.31 o 
  -6  -9   5        3.98        4.02      0.23 o 
  -5  -9   5        2.99        3.43      0.16 o 
  -4  -9   5       14.24       14.41      0.45 o 
  -3  -9   5       10.27       11.77      0.37 o 
  -2  -9   5       10.65       11.30      0.34 o 
  -1  -9   5       11.77       11.22      0.57 o 
   0  -9   5        4.44        3.95      0.30 o 
   1  -9   5        8.70        7.17      0.21 o 
   2  -9   5        7.55        7.12      0.24 o 
   3  -9   5        7.07        7.82      0.29 o 
   4  -9   5        3.06        3.01      0.32 o 
   5  -9   5        0.51        0.61      0.18 o 
   6  -9   5        4.13        4.16      0.34 o 
   7  -9   5        1.00        0.84      0.29 o 
 -10  -8   5        1.37        1.37      0.57 o 
  -9  -8   5        2.84        2.78      0.63 o 
  -8  -8   5        7.02        7.18      0.52 o 
  -7  -8   5       14.81       14.02      0.50 o 
  -6  -8   5        8.23        6.52      0.29 o 
  -5  -8   5        1.24        1.42      0.18 o 
  -4  -8   5        1.94        2.02      0.13 o 
  -3  -8   5        0.76        0.77      0.10 o 
  -2  -8   5       14.12       15.42      0.22 o 
  -1  -8   5       11.77       11.33      0.20 o 
   0  -8   5       11.92       11.73      0.24 o 
   1  -8   5       10.26        9.19      0.26 o 
   2  -8   5       14.97       15.49      0.48 o 
   3  -8   5        3.62        3.06      0.16 o 
   4  -8   5        9.86       11.39      0.30 o 
   5  -8   5        1.57        1.27      0.21 o 
   6  -8   5        1.90        1.95      0.63 o 
   7  -8   5        5.07        5.59      0.45 o 
   8  -8   5        5.81        5.09      0.74 o 
 -11  -7   5        0.69        0.57      0.57 o 
 -10  -7   5        8.25       10.02      0.97 o 
  -9  -7   5       10.42       12.20      0.75 o 
  -8  -7   5        6.06        7.33      0.58 o 
  -7  -7   5        3.80        4.22      0.41 o 
  -6  -7   5       15.38       16.54      0.41 o 
  -5  -7   5        9.23       10.04      0.33 o 
  -4  -7   5       44.95       43.87      0.60 o 
  -3  -7   5       12.32       12.19      0.23 o 
  -2  -7   5       28.95       26.24      0.32 o 
  -1  -7   5       61.72       62.39      0.57 o 
   0  -7   5        2.06        1.94      0.12 o 
   1  -7   5      162.52      158.60      1.57 o 
   2  -7   5        4.95        4.91      0.18 o 
   3  -7   5       10.49       10.72      0.26 o 
   4  -7   5       16.47       16.05      0.35 o 
   5  -7   5       18.36       19.56      0.55 o 
   6  -7   5       18.13       18.91      0.77 o 
   7  -7   5       11.09       12.08      1.09 o 
   8  -7   5        5.04        5.89      0.80 o 
   9  -7   5        0.93        1.43      0.57 o 
 -11  -6   5        0.03        0.17      0.52 o 
 -10  -6   5        1.37        1.55      0.57 o 
  -9  -6   5        2.39        3.00      0.42 o 
  -8  -6   5        0.42        0.20      0.31 o 
  -7  -6   5       40.17       39.99      1.00 o 
  -6  -6   5        7.82        7.41      0.43 o 
  -5  -6   5       37.44       37.48      0.56 o 
  -4  -6   5       15.21       16.06      0.32 o 
  -3  -6   5       41.94       42.32      0.55 o 
  -2  -6   5       21.51       21.24      0.29 o 
  -1  -6   5       60.31       59.31      0.55 o 
   0  -6   5       46.31       45.43      0.47 o 
   1  -6   5        8.74        8.19      0.22 o 
   2  -6   5        5.46        5.10      0.17 o 
   3  -6   5       14.04       12.59      0.26 o 
   4  -6   5        1.45        1.26      0.16 o 
   5  -6   5       22.42       21.07      0.55 o 
   6  -6   5        0.15        0.08      0.34 o 
   7  -6   5       18.70       19.17      1.20 o 
   8  -6   5        0.78        0.45      0.63 o 
   9  -6   5        1.41        0.69      0.57 o 
 -10  -5   5       16.90       18.51      0.83 o 
  -9  -5   5       21.85       21.93      1.09 o 
  -8  -5   5        8.34        8.53      0.54 o 
  -7  -5   5        4.03        4.46      0.40 o 
  -6  -5   5       30.48       28.27      0.57 o 
  -5  -5   5       31.28       29.35      0.55 o 
  -4  -5   5       71.20       66.92      0.76 o 
  -3  -5   5       15.64       14.52      0.27 o 
  -2  -5   5       36.52       35.94      0.39 o 
  -1  -5   5      337.03      331.83      2.49 o 
   0  -5   5       77.58       77.42      0.71 o 
   1  -5   5      230.80      225.41      1.88 o 
   2  -5   5       11.19       11.17      0.22 o 
   3  -5   5      144.68      140.81      1.27 o 
   4  -5   5        2.16        2.09      0.16 o 
   5  -5   5       23.43       22.66      0.97 o 
   6  -5   5       23.45       24.72      0.78 o 
   7  -5   5       23.62       23.98      1.26 o 
   8  -5   5        4.45        4.15      0.49 o 
   9  -5   5        4.69        5.89      0.86 o 
 -11  -4   5        0.52        0.06      0.46 o 
 -10  -4   5        3.11        3.36      0.86 o 
  -9  -4   5       16.31       18.48      1.03 o 
  -8  -4   5       10.18       10.95      0.56 o 
  -7  -4   5        4.57        3.33      0.32 o 
  -6  -4   5        0.40        0.52      0.20 o 
  -5  -4   5       91.58       96.21      1.25 o 
  -4  -4   5       17.23       16.32      0.34 o 
  -3  -4   5      194.59      182.05      1.76 o 
  -2  -4   5       36.92       44.38      0.52 o 
  -1  -4   5        5.97        7.77      0.14 o 
   0  -4   5      189.32      204.09      1.54 o 
   1  -4   5       24.59       23.88      0.27 o 
   2  -4   5       27.59       32.96      0.40 o 
   3  -4   5       16.32       14.09      0.35 o 
   4  -4   5       11.22       10.80      0.63 o 
   5  -4   5       40.37       42.64      1.26 o 
   6  -4   5        5.17        5.44      0.57 o 
   8  -4   5        7.55        7.44      0.80 o 
 -10  -3   5        5.64        6.12      0.57 o 
  -9  -3   5        2.18        2.79      0.32 o 
  -8  -3   5       44.40       40.62      0.90 o 
  -7  -3   5       39.67       36.97      0.62 o 
  -6  -3   5       89.78       86.24      1.02 o 
  -5  -3   5       26.26       25.86      0.40 o 
  -4  -3   5        0.42        0.71      0.28 o 
  -3  -3   5      234.53      229.96      2.74 o 
  -2  -3   5      367.37      380.99      3.95 o 
  -1  -3   5       20.74       28.11      0.29 o 
   0  -3   5       62.87       69.06      0.58 o 
   1  -3   5        3.46        2.34      0.20 o 
   2  -3   5       30.65       32.70      0.43 o 
   3  -3   5      152.76      152.71      1.80 o 
   4  -3   5        7.10        5.99      0.21 o 
   5  -3   5        6.22        6.40      0.20 o 
   6  -3   5       12.96       12.94      0.30 o 
   7  -3   5       28.19       28.66      0.74 o 
   8  -3   5       17.48       17.66      0.48 o 
   9  -3   5        4.46        4.46      0.34 o 
 -12  -2   5        3.08        3.20      0.57 o 
 -11  -2   5        4.39        4.35      0.63 o 
 -10  -2   5       10.20        9.33      0.74 o 
  -9  -2   5       36.60       35.71      1.20 o 
  -8  -2   5       12.80       12.54      0.54 o 
  -7  -2   5      152.74      141.18      1.97 o 
  -6  -2   5        7.53        9.35      0.40 o 
  -5  -2   5       66.54       64.50      1.12 o 
  -4  -2   5      158.50      167.70      1.24 o 
  -3  -2   5      424.97      483.56      3.97 o 
  -2  -2   5      124.31      123.63      1.12 o 
  -1  -2   5       59.49       64.09      0.72 o 
   0  -2   5      536.65      545.61      4.83 o 
   1  -2   5        2.11        2.54      0.10 o 
   2  -2   5      383.72      393.09      3.40 o 
   3  -2   5      108.00      106.79      1.19 o 
   4  -2   5      121.04      114.22      1.46 o 
   5  -2   5       82.56       84.07      2.17 o 
   6  -2   5       24.38       23.64      0.92 o 
   7  -2   5       42.03       43.72      1.37 o 
   8  -2   5        6.57        8.13      0.74 o 
   9  -2   5       13.89       14.36      0.92 o 
  10  -2   5        1.98        2.52      0.57 o 
  11  -2   5        0.14       -0.40      0.46 o 
 -13  -1   5        1.89        2.12      0.63 o 
 -12  -1   5        0.72        0.74      0.52 o 
 -11  -1   5        4.07        2.69      0.57 o 
 -10  -1   5       35.33       34.97      1.32 o 
  -9  -1   5       31.80       31.42      0.83 o 
  -8  -1   5       19.95       17.50      0.60 o 
  -7  -1   5       33.57       29.82      0.49 o 
  -6  -1   5      132.32      137.79      1.55 o 
  -5  -1   5       29.38       30.91      0.66 o 
  -4  -1   5      366.22      381.59      3.78 o 
  -3  -1   5       69.39       74.10      0.82 o 
  -2  -1   5       55.43       60.44      0.59 o 
  -1  -1   5     1017.03     1101.39      8.88 o 
   0  -1   5      170.00      191.92      2.01 o 
   1  -1   5      674.85      725.05      7.43 o 
   2  -1   5      173.91      186.68      2.65 o 
   3  -1   5      100.76       97.11      2.78 o 
   4  -1   5       57.07       59.39      1.05 o 
   5  -1   5        3.78        2.12      0.24 o 
   6  -1   5       61.96       58.03      1.66 o 
   7  -1   5       38.05       37.03      1.26 o 
   8  -1   5        8.65        8.47      0.74 o 
   9  -1   5        5.00        5.55      0.63 o 
  10  -1   5        2.26        1.14      0.57 o 
  11  -1   5        3.05        2.40      0.63 o 
 -13   0   5        3.98        4.01      0.74 o 
 -12   0   5        5.87        6.58      0.80 o 
 -11   0   5        0.36       -0.46      0.46 o 
 -10   0   5        7.69        7.44      0.50 o 
  -9   0   5        8.01        8.36      0.48 o 
  -8   0   5       26.82       28.73      0.60 o 
  -7   0   5      320.03      288.66      4.31 o 
  -6   0   5        0.16        0.34      0.16 o 
  -5   0   5      111.52      117.80      1.29 o 
  -4   0   5      103.51       99.48      1.09 o 
  -3   0   5      414.88      440.62      3.92 o 
  -2   0   5      210.68      209.04      1.78 o 
  -1   0   5      137.23      136.19      1.75 o 
   0   0   5     1370.95     1322.36     13.37 o 
   1   0   5      178.81      200.56      2.43 o 
   2   0   5      642.71      668.52      7.81 o 
   3   0   5      146.30      134.69      1.73 o 
   4   0   5      116.42      116.26      1.71 o 
   5   0   5      144.17      139.58      3.09 o 
   6   0   5       33.24       29.36      1.03 o 
   7   0   5      101.67      110.34      2.75 o 
   8   0   5       51.51       54.83      1.72 o 
   9   0   5       21.91       22.83      1.20 o 
  10   0   5        6.33        6.24      0.80 o 
  11   0   5        1.20        0.92      0.57 o 
 -13   1   5        1.88        2.86      0.69 o 
 -12   1   5        0.73        0.80      0.52 o 
 -11   1   5        4.03        2.46      0.63 o 
 -10   1   5       36.18       36.11      1.75 o 
  -9   1   5       32.70       31.51      0.68 o 
  -8   1   5       18.10       16.28      0.59 o 
  -7   1   5       32.52       29.54      0.71 o 
  -6   1   5      133.25      136.49      1.77 o 
  -5   1   5       29.05       30.45      0.65 o 
  -4   1   5      364.00      378.91      4.42 o 
  -3   1   5       68.49       73.72      0.80 o 
  -2   1   5       52.03       56.00      0.69 o 
  -1   1   5     1025.60     1095.13     11.80 o 
   0   1   5      166.91      187.80      2.46 o 
   1   1   5      697.22      743.02      7.63 o 
   2   1   5      171.84      185.04      2.90 o 
   3   1   5      102.31       96.60      1.39 o 
   4   1   5       58.35       60.37      1.17 o 
   5   1   5        4.50        2.52      0.34 o 
   6   1   5       62.27       62.09      1.72 o 
   7   1   5       38.36       37.49      1.32 o 
   8   1   5        8.07        7.15      0.69 o 
   9   1   5        5.26        5.61      0.69 o 
  10   1   5        2.25        1.26      0.63 o 
  11   1   5        3.21        3.66      0.74 o 
 -13   2   5        1.65        1.49      0.63 o 
 -12   2   5        3.18        2.69      0.63 o 
 -11   2   5        4.29        3.83      0.69 o 
 -10   2   5       10.25       10.19      0.86 o 
  -9   2   5       35.64       35.80      0.93 o 
  -8   2   5       12.96       12.66      0.55 o 
  -7   2   5      158.49      146.54      1.90 o 
  -6   2   5        7.32        8.03      0.30 o 
  -5   2   5       69.46       64.65      0.92 o 
  -4   2   5      161.75      171.29      2.19 o 
  -3   2   5      433.08      487.63      4.98 o 
  -2   2   5      128.13      127.93      1.42 o 
  -1   2   5       62.26       65.65      1.23 o 
   0   2   5      539.72      551.40      6.83 o 
   1   2   5        2.13        2.75      0.18 o 
   2   2   5      380.20      391.95      4.98 o 
   3   2   5      111.36      110.02      1.54 o 
   4   2   5      118.54      111.58      2.38 o 
   5   2   5       85.01       84.93      2.06 o 
   6   2   5       24.93       23.86      0.97 o 
   7   2   5       44.02       46.59      1.49 o 
   8   2   5        6.62        7.50      0.74 o 
   9   2   5       14.19       15.45      1.09 o 
  10   2   5        1.85        1.49      0.63 o 
  11   2   5        0.16       -0.46      0.57 o 
 -12   3   5        0.17       -0.23      0.52 o 
 -11   3   5        3.10        2.58      0.69 o 
 -10   3   5        5.78        6.07      0.74 o 
  -9   3   5        1.91        1.95      0.52 o 
  -8   3   5       44.49       42.35      1.43 o 
  -7   3   5       39.37       37.70      0.87 o 
  -6   3   5       87.63       85.15      1.72 o 
  -5   3   5       25.95       26.18      0.92 o 
  -4   3   5        0.92        1.10      0.21 o 
  -3   3   5      231.95      230.30      2.44 o 
  -2   3   5      362.20      381.74      5.90 o 
  -1   3   5       24.27       32.09      0.63 o 
   0   3   5       63.64       69.34      0.97 o 
   1   3   5        2.58        1.18      0.11 o 
   2   3   5       30.52       32.22      0.49 o 
   3   3   5      156.85      157.98      1.86 o 
   4   3   5        6.03        4.96      0.26 o 
   5   3   5        5.67        6.29      0.38 o 
   6   3   5       13.48       12.82      0.74 o 
   7   3   5       27.79       30.22      1.20 o 
   8   3   5       17.43       17.46      1.09 o 
   9   3   5        4.64        4.81      0.69 o 
  10   3   5        0.77        0.86      0.63 o 
  11   3   5        1.07       -0.34      0.63 o 
 -12   4   5        1.88        1.26      0.63 o 
 -11   4   5        0.49       -0.29      0.52 o 
 -10   4   5        3.22        3.72      0.63 o 
  -9   4   5       16.89       18.66      1.03 o 
  -8   4   5       10.84       11.22      0.80 o 
  -7   4   5        3.76        2.33      0.28 o 
  -6   4   5        0.46        0.75      0.20 o 
  -5   4   5       92.08       98.84      2.29 o 
  -4   4   5       17.64       16.70      0.37 o 
  -3   4   5      196.59      186.48      3.63 o 
  -2   4   5       39.28       46.64      1.20 o 
  -1   4   5        5.55        7.64      0.40 o 
   0   4   5      194.79      214.24      3.48 o 
   1   4   5       24.69       24.66      0.46 o 
   2   4   5       29.63       35.25      0.60 o 
   3   4   5       17.12       14.94      0.38 o 
   4   4   5       11.82       10.71      0.46 o 
   5   4   5       39.68       40.69      0.96 o 
   6   4   5        5.42        6.07      0.57 o 
   7   4   5        0.76        0.80      0.40 o 
   8   4   5        7.73        7.33      0.80 o 
   9   4   5        6.53        6.98      0.86 o 
  10   4   5        0.19        0.40      0.57 o 
 -12   5   5        1.02        0.46      0.63 o 
 -11   5   5        2.54        1.66      0.63 o 
 -10   5   5       16.59       17.40      1.14 o 
  -9   5   5       21.39       21.86      1.14 o 
  -8   5   5        8.53        9.50      0.74 o 
  -7   5   5        4.20        4.28      0.60 o 
  -6   5   5       31.17       30.10      1.03 o 
  -4   5   5       67.52       62.50      1.83 o 
  -3   5   5       17.16       16.65      0.57 o 
  -2   5   5       39.25       38.06      1.03 o 
  -1   5   5      329.28      325.24      7.73 o 
   0   5   5       78.33       77.40      1.42 o 
   1   5   5      222.53      222.66      3.80 o 
   2   5   5       11.42       10.75      0.38 o 
   3   5   5      145.12      138.90      3.61 o 
   4   5   5        1.80        1.75      0.24 o 
   5   5   5       22.77       22.55      0.73 o 
   6   5   5       23.44       23.52      1.03 o 
   7   5   5       23.53       21.75      1.14 o 
   8   5   5        4.77        3.72      0.63 o 
   9   5   5        4.52        5.27      0.80 o 
  10   5   5        2.14        2.86      0.80 o 
 -11   6   5        0.02       -0.29      0.57 o 
 -10   6   5        1.35        0.74      0.57 o 
  -9   6   5        2.53        2.80      0.57 o 
  -8   6   5        0.34       -0.06      0.40 o 
  -7   6   5       39.23       38.69      1.37 o 
  -6   6   5        7.73        7.33      0.63 o 
  -4   6   5       15.31       16.20      0.69 o 
  -3   6   5       43.20       44.30      1.26 o 
  -2   6   5       20.56       19.57      0.69 o 
  -1   6   5       58.37       57.52      1.55 o 
   0   6   5       49.56       48.02      0.93 o 
   1   6   5        8.71        8.22      0.52 o 
   2   6   5        6.58        5.95      0.30 o 
   3   6   5       13.35       11.96      0.69 o 
   4   6   5        1.10        0.69      0.34 o 
   5   6   5       22.78       20.26      0.68 o 
   6   6   5        0.20        0.34      0.34 o 
   7   6   5       17.64       18.26      1.09 o 
   8   6   5        0.74        0.57      0.46 o 
   9   6   5        1.55        2.12      0.63 o 
 -11   7   5        0.70        0.46      0.57 o 
 -10   7   5        8.39        9.61      0.97 o 
  -9   7   5       10.75       13.22      1.03 o 
  -4   7   5       45.30       43.27      1.37 o 
  -3   7   5       11.65       10.59      0.52 o 
  -2   7   5       28.29       25.75      0.80 o 
  -1   7   5       62.71       62.21      1.66 o 
   0   7   5        2.20        2.05      0.18 o 
   1   7   5      161.54      155.69      2.75 o 
   2   7   5        5.22        5.32      0.32 o 
   3   7   5       10.24       11.73      0.69 o 
   4   7   5       16.25       16.14      0.92 o 
   5   7   5       18.32       19.06      1.03 o 
   9   7   5        0.89        0.97      0.63 o 
  -4   8   5        2.01        1.77      0.29 o 
  -3   8   5        0.53        0.63      0.23 o 
  -2   8   5       13.62       14.88      0.63 o 
  -1   8   5       11.79       11.00      0.38 o 
   0   8   5       11.33       10.98      0.38 o 
   1   8   5       10.18        8.70      0.36 o 
   2   8   5       14.61       15.05      0.74 o 
   3   8   5        3.58        3.26      0.46 o 
   4   8   5        9.94       11.16      0.80 o 
   5   8   5        1.84        1.55      0.40 o 
  -3   9   5       10.28       11.73      0.63 o 
  -2   9   5       10.66       10.64      0.57 o 
  -1   9   5       12.52       11.88      0.42 o 
   0   9   5        4.38        4.35      0.28 o 
   1   9   5        9.52        8.41      0.40 o 
   2   9   5        7.57        6.52      0.57 o 
   3   9   5        7.08        6.98      0.69 o 
   4   9   5        2.91        2.86      0.46 o 
  -3  10   5        3.46        2.92      0.40 o 
  -2  10   5        4.01        5.27      0.46 o 
  -1  10   5        1.79        1.72      0.29 o 
   0  10   5       14.26       14.72      0.50 o 
   1  10   5        0.89        1.09      0.29 o 
  -5 -11   6        1.89        1.66      0.46 o 
  -4 -11   6        1.45        0.80      0.40 o 
  -3 -11   6        0.47        0.69      0.34 o 
  -2 -11   6        2.31        2.92      0.40 o 
  -1 -11   6        0.68        0.40      0.29 o 
   0 -11   6        3.57        4.01      0.40 o 
   1 -11   6        0.65        0.63      0.29 o 
   2 -11   6        0.25        0.34      0.29 o 
   3 -11   6        0.70        0.86      0.34 o 
  -7 -10   6        0.63        0.26      0.27 o 
  -6 -10   6        1.78        1.79      0.43 o 
  -5 -10   6        1.54        1.50      0.23 o 
  -4 -10   6        0.04       -0.22      0.22 o 
  -3 -10   6        7.99        7.51      0.32 o 
  -2 -10   6        5.17        4.41      0.46 o 
  -1 -10   6        4.56        4.58      0.40 o 
   0 -10   6        1.75        1.73      0.29 o 
   1 -10   6        4.83        4.86      0.38 o 
   2 -10   6        5.13        5.51      0.21 o 
   3 -10   6        5.57        5.97      0.26 o 
   4 -10   6        0.54        0.47      0.16 o 
   5 -10   6        0.20       -0.09      0.20 o 
  -9  -9   6        3.64        4.79      0.41 o 
  -8  -9   6        1.42        1.92      0.29 o 
  -7  -9   6        1.59        1.84      0.22 o 
  -6  -9   6        0.02       -0.05      0.15 o 
  -5  -9   6        2.33        1.98      0.14 o 
  -4  -9   6        3.87        4.62      0.36 o 
  -3  -9   6       13.15       14.03      0.42 o 
  -2  -9   6        0.92        0.97      0.21 o 
  -1  -9   6        0.36        0.23      0.23 o 
   0  -9   6        7.02        6.96      0.21 o 
   1  -9   6        1.58        1.65      0.14 o 
   2  -9   6        0.89        0.65      0.15 o 
   3  -9   6        9.82        9.66      0.32 o 
   4  -9   6        1.29        1.52      0.16 o 
   5  -9   6        4.64        4.52      0.24 o 
   6  -9   6        4.75        4.41      0.52 o 
 -10  -8   6        0.74        1.37      0.57 o 
  -9  -8   6        0.63        0.43      0.69 o 
  -8  -8   6        2.31        2.75      0.30 o 
  -7  -8   6        6.47        6.77      0.37 o 
  -6  -8   6        9.80       10.30      0.42 o 
  -5  -8   6        3.05        3.05      0.17 o 
  -4  -8   6       22.42       21.36      0.34 o 
  -3  -8   6       48.95       52.17      0.56 o 
  -2  -8   6        1.66        1.54      0.10 o 
  -1  -8   6       11.83       11.93      0.21 o 
   0  -8   6        0.60        0.67      0.10 o 
   1  -8   6       20.19       20.09      0.36 o 
   2  -8   6        6.09        6.09      0.24 o 
   3  -8   6       23.85       24.86      0.41 o 
   4  -8   6        6.50        6.00      0.23 o 
   5  -8   6        5.10        5.07      0.33 o 
   6  -8   6        0.20        0.12      0.25 o 
   8  -8   6        2.07        2.12      0.63 o 
 -11  -7   6        0.00       -0.40      0.52 o 
 -10  -7   6        6.95        8.01      0.86 o 
  -9  -7   6        8.71        8.33      0.63 o 
  -8  -7   6        0.67        0.53      0.34 o 
  -7  -7   6        3.37        3.45      0.28 o 
  -6  -7   6        5.92        6.86      0.29 o 
  -5  -7   6       10.43        9.68      0.32 o 
  -4  -7   6        8.81        9.07      0.36 o 
  -3  -7   6        3.48        2.89      0.13 o 
  -2  -7   6       20.67       19.95      0.48 o 
  -1  -7   6       23.11       21.47      0.29 o 
   0  -7   6        8.13        7.95      0.27 o 
   1  -7   6        6.11        6.32      0.22 o 
   2  -7   6       47.30       47.05      0.55 o 
   3  -7   6        8.60        8.06      0.26 o 
   4  -7   6        2.80        2.62      0.20 o 
   5  -7   6        9.64       10.80      0.44 o 
   6  -7   6        7.77        7.24      0.74 o 
   7  -7   6        5.26        5.95      0.86 o 
   8  -7   6        0.54       -0.17      0.52 o 
 -11  -6   6        1.02        0.23      0.57 o 
 -10  -6   6        9.37        8.93      0.63 o 
  -9  -6   6       14.23       14.25      0.75 o 
  -8  -6   6        7.09        7.55      0.55 o 
  -7  -6   6        0.18        0.04      0.19 o 
  -6  -6   6       33.71       32.04      0.65 o 
  -5  -6   6        4.65        5.49      0.24 o 
  -4  -6   6      108.21      110.31      1.18 o 
  -3  -6   6       15.94       17.16      0.28 o 
  -2  -6   6        8.04        8.77      0.19 o 
  -1  -6   6       39.97       37.63      0.40 o 
   0  -6   6       34.11       34.10      0.40 o 
   1  -6   6       25.15       23.80      0.33 o 
   2  -6   6        3.33        3.55      0.15 o 
   3  -6   6        3.86        3.54      0.16 o 
   4  -6   6       20.00       19.45      0.41 o 
   5  -6   6       17.33       16.85      0.94 o 
   6  -6   6        9.98       10.34      0.60 o 
   7  -6   6       14.33       16.25      1.20 o 
   8  -6   6        3.77        3.65      0.48 o 
   9  -6   6        1.99        1.77      0.63 o 
 -11  -5   6        3.82        3.78      0.80 o 
 -10  -5   6        8.40        8.79      0.63 o 
  -9  -5   6        1.50        2.09      0.57 o 
  -8  -5   6        1.43        1.58      0.30 o 
  -7  -5   6       24.40       24.96      0.77 o 
  -6  -5   6        3.04        2.95      0.30 o 
  -5  -5   6       40.22       37.37      0.55 o 
  -4  -5   6       54.27       56.55      0.69 o 
  -3  -5   6       12.51       12.85      0.46 o 
  -2  -5   6      154.09      155.87      1.35 o 
  -1  -5   6       28.63       25.73      0.31 o 
   0  -5   6      234.31      228.14      1.89 o 
   1  -5   6        6.94        7.48      0.17 o 
   2  -5   6      115.38      113.55      1.05 o 
   3  -5   6       69.57       67.47      0.73 o 
   4  -5   6       28.95       29.49      0.78 o 
   5  -5   6       39.96       40.01      1.57 o 
   6  -5   6        1.18        1.04      0.31 o 
   7  -5   6       10.85       10.47      0.97 o 
   8  -5   6        3.90        4.63      0.50 o 
 -11  -4   6       11.49       13.39      1.14 o 
 -10  -4   6       12.69       12.44      0.71 o 
  -9  -4   6       15.54       16.11      0.69 o 
  -8  -4   6       60.41       58.43      1.27 o 
  -7  -4   6        6.14        7.26      0.44 o 
  -6  -4   6       21.32       21.21      0.66 o 
  -5  -4   6       64.11       63.15      0.91 o 
  -4  -4   6       41.18       41.99      0.63 o 
  -3  -4   6      106.11      107.88      1.13 o 
  -2  -4   6      180.55      183.88      1.56 o 
  -1  -4   6       61.18       61.06      0.55 o 
   0  -4   6       46.36       45.90      0.44 o 
   1  -4   6       38.56       37.21      0.38 o 
   2  -4   6       25.74       26.31      0.35 o 
   3  -4   6        2.47        2.47      0.19 o 
   4  -4   6       15.10       16.82      0.57 o 
   5  -4   6        6.34        5.55      0.52 o 
   6  -4   6       28.89       30.62      1.20 o 
   8  -4   6       12.04       13.28      1.03 o 
 -11  -3   6        4.77        5.27      0.74 o 
 -10  -3   6       14.44       16.60      0.80 o 
  -9  -3   6       39.28       40.45      0.95 o 
  -8  -3   6       12.85       12.32      0.42 o 
  -7  -3   6       33.78       35.16      0.55 o 
  -6  -3   6       57.73       59.15      0.79 o 
  -5  -3   6      157.45      153.40      1.88 o 
  -4  -3   6       65.98       64.75      0.66 o 
  -3  -3   6       22.63       22.90      0.35 o 
  -2  -3   6      761.96      779.10      7.52 o 
  -1  -3   6      108.79      126.14      1.09 o 
   0  -3   6      131.30      133.10      0.99 o 
   1  -3   6       98.25      104.61      0.86 o 
   2  -3   6       62.56       58.56      0.62 o 
   3  -3   6      199.54      188.74      1.97 o 
   4  -3   6      141.28      132.91      1.47 o 
   5  -3   6       65.41       57.13      0.73 o 
   6  -3   6       13.53       13.82      0.39 o 
   7  -3   6       32.33       30.93      0.74 o 
   8  -3   6        3.36        3.53      0.29 o 
 -12  -2   6        1.11        0.74      0.46 o 
 -11  -2   6        6.48        6.87      0.69 o 
 -10  -2   6        4.14        4.18      0.52 o 
  -9  -2   6        4.12        5.21      0.52 o 
  -8  -2   6       68.63       60.48      0.97 o 
  -7  -2   6        0.56        0.55      0.13 o 
  -6  -2   6       63.76       64.94      0.84 o 
  -5  -2   6       25.82       23.89      0.29 o 
  -4  -2   6       76.03       71.72      0.64 o 
  -3  -2   6      365.94      393.95      3.12 o 
  -2  -2   6      372.01      419.39      3.26 o 
  -1  -2   6       79.45       70.13      0.61 o 
   0  -2   6       58.28       62.43      0.62 o 
   1  -2   6      450.40      466.14      4.00 o 
   2  -2   6       52.79       48.17      0.59 o 
   3  -2   6      100.15       93.63      1.07 o 
   4  -2   6      122.31      125.33      1.63 o 
   5  -2   6       19.32       18.15      0.55 o 
   6  -2   6       35.70       33.65      1.14 o 
   7  -2   6       36.65       38.06      1.32 o 
   8  -2   6        7.40        7.84      0.69 o 
   9  -2   6        9.83       10.13      0.86 o 
  10  -2   6        4.51        4.01      0.63 o 
 -13  -1   6        0.33        2.06      0.57 o 
 -12  -1   6        3.65        4.46      0.69 o 
 -11  -1   6        0.44        0.74      0.46 o 
 -10  -1   6       73.43       74.51      2.12 o 
  -9  -1   6        8.14        7.14      0.57 o 
  -8  -1   6        9.78       10.45      0.46 o 
  -7  -1   6       46.52       43.56      0.73 o 
  -6  -1   6       13.30       12.16      0.31 o 
  -5  -1   6      168.18      173.74      1.83 o 
  -4  -1   6      110.89      123.09      1.19 o 
  -3  -1   6      119.41      124.40      1.16 o 
  -2  -1   6       85.97       96.23      0.94 o 
  -1  -1   6      946.75     1052.92     10.69 o 
   0  -1   6       83.00       82.52      0.93 o 
   1  -1   6       11.17       12.68      0.24 o 
   2  -1   6      144.87      143.76      2.19 o 
   3  -1   6      170.12      165.93      2.52 o 
   4  -1   6       36.26       36.83      0.77 o 
   5  -1   6       10.03        8.08      0.38 o 
   6  -1   6        3.40        2.63      0.40 o 
   7  -1   6       40.22       37.54      1.32 o 
   8  -1   6        6.12        6.18      0.63 o 
   9  -1   6        7.61        6.30      0.69 o 
  10  -1   6        3.08        3.26      0.69 o 
  11  -1   6        0.68        0.57      0.52 o 
 -13   0   6        1.05        2.58      0.63 o 
 -12   0   6        1.07        0.80      0.52 o 
 -11   0   6        0.06       -0.40      0.46 o 
 -10   0   6       39.87       37.87      1.32 o 
  -9   0   6        2.17        1.97      0.24 o 
  -8   0   6        3.28        5.66      0.43 o 
  -7   0   6       32.80       30.91      0.62 o 
  -6   0   6       90.48       94.06      1.28 o 
  -5   0   6       20.49       17.42      0.37 o 
  -4   0   6      517.09      467.61      4.64 o 
  -3   0   6        9.70        6.66      0.15 o 
  -2   0   6      227.19      277.93      2.52 o 
  -1   0   6      528.91      560.75      6.36 o 
   0   0   6        1.15        3.10      0.13 o 
   1   0   6      826.92      842.89     12.88 o 
   2   0   6       16.72       19.93      0.38 o 
   3   0   6       57.60       62.15      1.07 o 
   4   0   6      297.60      253.05      3.14 o 
   5   0   6       82.65       67.47      1.77 o 
   6   0   6       45.68       45.96      1.43 o 
   7   0   6        3.39        2.35      0.46 o 
   8   0   6        1.16        0.92      0.40 o 
   9   0   6        3.75        2.92      0.57 o 
  10   0   6        2.15        0.46      0.57 o 
  11   0   6        0.69       -0.06      0.57 o 
 -13   1   6        0.32        1.55      0.63 o 
 -12   1   6        3.61        4.01      0.69 o 
 -11   1   6        0.36        0.23      0.52 o 
 -10   1   6       74.44       74.68      2.07 o 
  -9   1   6        7.58        7.01      0.43 o 
  -8   1   6        9.89       11.38      0.48 o 
  -7   1   6       45.87       42.49      0.75 o 
  -6   1   6       13.00       11.98      0.35 o 
  -5   1   6      169.11      170.80      2.15 o 
  -4   1   6      106.12      120.32      1.54 o 
  -3   1   6      116.83      121.57      1.37 o 
  -2   1   6       80.08       91.33      1.00 o 
  -1   1   6      950.54     1065.44     11.24 o 
   0   1   6       80.40       79.32      1.14 o 
   1   1   6       11.85       12.91      0.46 o 
   2   1   6      152.99      154.29      2.42 o 
   3   1   6      163.27      159.54      1.95 o 
   4   1   6       34.39       34.80      1.09 o 
   5   1   6        8.38        7.21      0.57 o 
   6   1   6        3.30        3.78      0.46 o 
   7   1   6       39.00       36.57      1.37 o 
   8   1   6        6.12        5.44      0.63 o 
   9   1   6        7.16        5.95      0.74 o 
  10   1   6        3.27        2.80      0.69 o 
  11   1   6        0.69        1.49      0.63 o 
 -13   2   6        1.38        1.77      0.63 o 
 -12   2   6        1.09        1.26      0.63 o 
 -11   2   6        6.21        5.84      0.74 o 
 -10   2   6        4.61        4.98      0.69 o 
  -9   2   6        3.72        3.70      0.36 o 
  -8   2   6       66.28       58.69      1.21 o 
  -7   2   6        0.57        0.39      0.15 o 
  -6   2   6       66.12       67.43      1.00 o 
  -5   2   6       27.04       25.98      0.48 o 
  -4   2   6       81.61       76.89      1.02 o 
  -3   2   6      368.49      400.43      3.77 o 
  -2   2   6      366.49      415.07      4.51 o 
  -1   2   6       78.61       70.79      1.87 o 
   0   2   6       58.15       62.69      0.91 o 
   1   2   6      447.82      458.73      5.84 o 
   2   2   6       50.78       47.25      0.77 o 
   3   2   6       96.79       92.59      1.65 o 
   4   2   6      125.63      129.57      2.18 o 
   5   2   6       20.18       17.57      0.80 o 
   6   2   6       36.83       38.69      1.32 o 
   7   2   6       36.17       38.52      1.43 o 
   8   2   6        7.71        7.78      0.74 o 
   9   2   6        9.50        9.73      0.92 o 
  10   2   6        4.72        3.89      0.74 o 
  11   2   6        0.66        0.69      0.63 o 
 -12   3   6        1.23        0.80      0.57 o 
 -11   3   6        4.79        4.52      0.74 o 
 -10   3   6       15.14       14.14      1.03 o 
  -9   3   6       39.71       39.77      1.49 o 
  -8   3   6       12.91       12.38      0.55 o 
  -7   3   6       33.70       36.17      0.85 o 
  -6   3   6       57.11       58.06      2.15 o 
  -5   3   6      156.71      152.26      2.35 o 
  -4   3   6       62.43       60.96      0.80 o 
  -3   3   6       24.75       25.53      0.38 o 
  -2   3   6      752.88      776.88      8.28 o 
  -1   3   6      110.54      130.18      1.71 o 
   0   3   6      134.31      136.55      1.80 o 
   1   3   6       96.84      103.90      1.46 o 
   2   3   6       63.39       60.20      0.94 o 
   3   3   6      198.52      189.78      2.56 o 
   4   3   6      142.72      139.37      2.32 o 
   5   3   6       62.72       54.03      1.60 o 
   6   3   6       13.50       13.96      0.80 o 
   7   3   6       32.09       32.62      1.32 o 
   8   3   6        3.32        2.23      0.57 o 
   9   3   6        7.18        7.15      0.86 o 
  10   3   6        0.98        1.77      0.69 o 
 -12   4   6        0.18       -0.52      0.57 o 
 -11   4   6       11.62       12.71      1.09 o 
 -10   4   6       12.01       12.93      1.03 o 
  -9   4   6       15.13       15.51      0.97 o 
  -8   4   6       61.40       59.88      1.27 o 
  -7   4   6        6.33        5.70      0.36 o 
  -6   4   6       20.13       20.52      0.61 o 
  -5   4   6       65.48       64.50      1.66 o 
  -4   4   6       38.22       38.69      0.67 o 
  -3   4   6      110.46      114.15      1.82 o 
  -2   4   6      180.97      185.52      3.18 o 
  -1   4   6       59.98       59.90      1.20 o 
   0   4   6       46.54       46.76      0.93 o 
   1   4   6       38.79       38.66      0.68 o 
   2   4   6       26.40       27.22      0.46 o 
   3   4   6        2.03        1.62      0.20 o 
   4   4   6       14.74       16.05      0.56 o 
   5   4   6        5.92        4.98      0.52 o 
   6   4   6       28.42       31.48      1.20 o 
   7   4   6       12.03       12.02      0.92 o 
   8   4   6       12.21       12.71      1.03 o 
   9   4   6        1.86        3.38      0.69 o 
  10   4   6        1.38        0.11      0.63 o 
 -12   5   6        0.60       -0.23      0.57 o 
 -11   5   6        3.93        5.27      0.86 o 
 -10   5   6        7.93        8.58      0.86 o 
  -9   5   6        1.74        1.77      0.52 o 
  -8   5   6        1.56        1.27      0.28 o 
  -7   5   6       23.88       23.61      0.71 o 
  -6   5   6        3.24        3.55      0.46 o 
  -5   5   6       42.12       38.23      1.20 o 
  -4   5   6       53.27       54.71      1.66 o 
  -3   5   6       12.10       11.10      0.57 o 
  -2   5   6      158.17      160.24      3.83 o 
  -1   5   6       29.02       26.37      0.63 o 
   0   5   6      233.05      225.19      3.86 o 
   1   5   6        6.96        7.31      0.32 o 
   2   5   6      113.91      111.14      2.08 o 
   3   5   6       70.78       69.71      2.06 o 
   4   5   6       30.12       30.61      1.00 o 
   5   5   6       40.54       40.58      1.04 o 
   6   5   6        1.11        0.86      0.40 o 
   7   5   6       11.50       10.30      0.86 o 
   8   5   6        3.86        3.89      0.69 o 
   9   5   6        0.02        0.00      0.57 o 
  10   5   6        4.34        4.41      0.86 o 
 -11   6   6        1.05        0.46      0.63 o 
 -10   6   6        9.49       11.10      0.97 o 
  -9   6   6       14.47       15.80      1.03 o 
  -8   6   6        7.64        9.21      0.80 o 
  -7   6   6        0.17       -0.06      0.29 o 
  -6   6   6       33.54       31.76      1.14 o 
  -4   6   6      106.59      108.11      2.86 o 
  -3   6   6       14.51       15.28      0.69 o 
  -2   6   6        8.75        9.21      0.46 o 
  -1   6   6       39.42       36.77      0.81 o 
   0   6   6       34.16       32.68      0.77 o 
   1   6   6       26.60       25.34      0.72 o 
   2   6   6        3.72        3.49      0.40 o 
   3   6   6        3.23        2.58      0.40 o 
   4   6   6       19.67       19.05      0.64 o 
   5   6   6       17.39       16.81      0.67 o 
   6   6   6        9.96       12.53      0.86 o 
   7   6   6       14.64       14.94      1.03 o 
   8   6   6        3.57        3.09      0.63 o 
   9   6   6        2.09        2.46      0.69 o 
 -11   7   6        0.00       -0.52      0.52 o 
 -10   7   6        6.90        9.10      0.92 o 
  -9   7   6        8.27        8.64      0.86 o 
  -4   7   6        9.46       10.24      0.63 o 
  -3   7   6        3.28        2.98      0.34 o 
  -2   7   6       21.68       20.60      0.74 o 
  -1   7   6       23.05       21.58      0.57 o 
   0   7   6        8.32        8.17      0.77 o 
   1   7   6        5.96        6.14      0.34 o 
   2   7   6       47.24       46.41      1.55 o 
   3   7   6        8.43        8.53      0.69 o 
   4   7   6        2.51        2.58      0.46 o 
   5   7   6        9.87       10.64      0.86 o 
   7   7   6        5.47        5.84      0.74 o 
  -4   8   6       23.40       21.86      0.92 o 
  -3   8   6       48.34       51.22      1.55 o 
  -2   8   6        1.47        1.47      0.23 o 
  -1   8   6       12.02       12.10      0.42 o 
   0   8   6        0.60        0.49      0.16 o 
   1   8   6       20.69       20.26      0.86 o 
   2   8   6        5.71        5.78      0.57 o 
   3   8   6       23.56       23.35      1.09 o 
   4   8   6        6.93        6.30      0.63 o 
  -4   9   6        3.83        4.52      0.46 o 
  -3   9   6       12.81       13.91      0.74 o 
  -2   9   6        0.89        1.49      0.29 o 
  -1   9   6        0.38        0.23      0.23 o 
   0   9   6        6.52        6.01      0.52 o 
   1   9   6        1.66        1.37      0.34 o 
   2   9   6        1.05        0.92      0.34 o 
   3   9   6        9.93        9.21      0.74 o 
   4   9   6        1.29        1.43      0.46 o 
  -2  10   6        5.29        5.32      0.57 o 
  -1  10   6        4.36        4.81      0.52 o 
   0  10   6        1.74        1.66      0.34 o 
  -5 -11   7        1.45        2.06      0.49 o 
  -4 -11   7        3.12        3.26      0.52 o 
  -3 -11   7        0.36        0.80      0.34 o 
  -2 -11   7        0.75        1.20      0.34 o 
  -1 -11   7        2.50        2.00      0.34 o 
   0 -11   7        0.09        0.00      0.29 o 
   1 -11   7        3.58        4.46      0.46 o 
   2 -11   7        1.58        1.66      0.34 o 
  -7 -10   7        1.23        0.79      0.18 o 
  -6 -10   7        0.08        0.09      0.23 o 
  -5 -10   7        1.47        1.31      0.24 o 
  -4 -10   7        7.81        8.59      0.82 o 
  -3 -10   7        5.11        5.47      0.46 o 
  -2 -10   7        2.59        1.83      0.40 o 
  -1 -10   7        2.20        2.40      0.40 o 
   0 -10   7        0.84        0.40      0.29 o 
   1 -10   7        0.85        0.58      0.25 o 
   2 -10   7        4.24        4.12      0.21 o 
   3 -10   7        2.48        2.53      0.21 o 
   4 -10   7        0.93        0.74      0.17 o 
   5 -10   7        1.75        1.66      0.22 o 
  -8  -9   7        1.11        1.30      0.29 o 
  -7  -9   7        2.50        2.88      0.37 o 
  -6  -9   7        3.61        3.72      0.20 o 
  -5  -9   7        1.20        0.97      0.22 o 
  -4  -9   7        2.28        2.25      0.14 o 
  -3  -9   7       15.31       16.43      0.28 o 
  -2  -9   7        3.46        3.15      0.13 o 
  -1  -9   7        7.12        7.54      0.22 o 
   0  -9   7        0.45        0.48      0.11 o 
   1  -9   7        5.83        6.26      0.25 o 
   2  -9   7        3.94        3.94      0.21 o 
   3  -9   7        3.85        3.96      0.23 o 
   4  -9   7        2.71        3.13      0.23 o 
   5  -9   7        0.17        0.33      0.16 o 
   6  -9   7        0.46        0.63      0.34 o 
 -10  -8   7        5.24        6.87      0.86 o 
  -9  -8   7        7.09        6.83      0.47 o 
  -8  -8   7        0.37        0.55      0.21 o 
  -7  -8   7        9.02       10.20      0.46 o 
  -6  -8   7        2.73        3.01      0.63 o 
  -5  -8   7        2.45        2.29      0.21 o 
  -4  -8   7        6.63        7.15      0.26 o 
  -3  -8   7        6.22        5.70      0.20 o 
  -2  -8   7       21.89       22.05      0.32 o 
  -1  -8   7        1.89        2.14      0.13 o 
   0  -8   7       21.07       20.27      0.37 o 
   1  -8   7       10.35       10.83      0.30 o 
   2  -8   7        0.56        0.80      0.16 o 
   3  -8   7        5.01        4.98      0.23 o 
   4  -8   7        4.68        4.88      0.31 o 
   5  -8   7        2.26        2.78      0.27 o 
   6  -8   7        0.47        0.60      0.33 o 
 -10  -7   7        0.49        1.89      0.57 o 
  -9  -7   7        1.36        1.48      0.38 o 
  -8  -7   7        6.50        5.49      0.50 o 
  -7  -7   7        0.58        0.23      0.18 o 
  -6  -7   7        1.10        0.84      0.20 o 
  -5  -7   7       44.79       47.60      0.69 o 
  -4  -7   7       30.00       29.61      0.43 o 
  -3  -7   7       26.23       26.21      0.37 o 
  -2  -7   7        0.13        0.10      0.09 o 
  -1  -7   7       13.89       13.37      0.34 o 
   0  -7   7        7.65        8.25      0.24 o 
   1  -7   7        4.94        5.15      0.27 o 
   2  -7   7       10.05       10.27      0.27 o 
   3  -7   7       17.72       17.74      0.36 o 
   4  -7   7       15.78       15.51      0.40 o 
   5  -7   7        7.82        7.44      0.51 o 
   6  -7   7       13.33       14.96      0.92 o 
   7  -7   7        4.70        5.89      0.86 o 
   8  -7   7        0.80        0.29      0.52 o 
 -11  -6   7        5.26        6.87      0.86 o 
 -10  -6   7       16.14       18.28      0.87 o 
  -9  -6   7        1.11        1.03      0.36 o 
  -8  -6   7        7.11        7.83      0.55 o 
  -7  -6   7       14.15       14.17      0.47 o 
  -6  -6   7       16.84       17.60      0.50 o 
  -5  -6   7       22.12       23.67      0.46 o 
  -4  -6   7       20.04       21.36      0.45 o 
  -3  -6   7        3.44        3.77      0.15 o 
  -2  -6   7       75.86       77.14      0.76 o 
  -1  -6   7        0.37        0.74      0.11 o 
   0  -6   7       51.56       50.43      0.55 o 
   1  -6   7       19.13       18.30      0.32 o 
   2  -6   7       75.63       73.30      0.77 o 
   3  -6   7        2.57        2.46      0.18 o 
   4  -6   7        4.64        4.68      0.43 o 
   5  -6   7       18.98       20.74      1.06 o 
   6  -6   7        6.14        6.62      0.63 o 
   7  -6   7       10.63       12.42      1.09 o 
   8  -6   7        0.08        0.34      0.46 o 
   9  -6   7        0.37        0.86      0.57 o 
 -11  -5   7       11.27       12.59      1.14 o 
 -10  -5   7       10.61       11.91      1.34 o 
  -9  -5   7        3.87        3.77      0.46 o 
  -8  -5   7        9.15        9.66      0.69 o 
  -7  -5   7        0.12       -0.24      0.24 o 
  -6  -5   7       28.08       26.81      0.77 o 
  -5  -5   7       45.04       46.86      0.66 o 
  -4  -5   7       64.14       62.28      0.83 o 
  -3  -5   7        4.81        4.65      0.17 o 
  -2  -5   7        2.64        2.48      0.11 o 
  -1  -5   7      129.51      124.09      1.12 o 
   0  -5   7       83.91       80.49      0.78 o 
   1  -5   7       63.31       59.20      0.62 o 
   2  -5   7       65.30       68.42      0.73 o 
   3  -5   7        2.20        2.19      0.28 o 
   4  -5   7       28.02       26.87      0.74 o 
   5  -5   7        0.34        0.35      0.29 o 
   6  -5   7        6.84        7.19      0.50 o 
   7  -5   7        4.23        4.01      0.74 o 
   8  -5   7        1.66        1.86      0.43 o 
 -11  -4   7        3.84        4.35      0.74 o 
 -10  -4   7        8.33        7.63      0.55 o 
  -9  -4   7        5.00        4.32      0.45 o 
  -8  -4   7        1.66        0.86      0.28 o 
  -7  -4   7       44.74       41.88      0.99 o 
  -6  -4   7        9.68        9.99      0.49 o 
  -5  -4   7       49.83       53.21      0.84 o 
  -4  -4   7      566.23      569.24      6.17 o 
  -3  -4   7       51.60       46.74      0.70 o 
  -2  -4   7       69.40       65.17      0.65 o 
  -1  -4   7       41.78       40.92      0.45 o 
   0  -4   7      147.18      153.91      1.22 o 
   1  -4   7       20.42       19.28      0.27 o 
   2  -4   7      135.00      132.12      1.61 o 
   3  -4   7       30.24       29.63      0.73 o 
   4  -4   7       12.61       11.62      0.48 o 
   5  -4   7       58.75       60.10      1.23 o 
   6  -4   7        3.30        3.15      0.52 o 
 -11  -3   7       26.76       27.70      1.37 o 
 -10  -3   7       15.70       16.92      1.09 o 
  -9  -3   7        4.89        5.29      0.33 o 
  -8  -3   7       21.90       23.49      0.56 o 
  -7  -3   7        1.74        1.72      0.15 o 
  -6  -3   7      127.70      127.42      1.64 o 
  -5  -3   7       30.29       30.89      0.64 o 
  -4  -3   7        3.29        3.85      0.16 o 
  -3  -3   7       76.50       76.94      0.89 o 
  -2  -3   7        1.81        2.62      0.10 o 
  -1  -3   7      412.60      421.71      3.18 o 
   0  -3   7       25.30       26.29      0.30 o 
   1  -3   7       62.55       65.83      0.68 o 
   2  -3   7      293.40      279.98      2.74 o 
   3  -3   7       98.09       94.74      1.08 o 
   4  -3   7       12.84       12.97      0.27 o 
   5  -3   7       13.08       13.10      0.29 o 
   6  -3   7        8.70        7.48      0.32 o 
   7  -3   7        1.29        1.36      0.23 o 
   8  -3   7        8.17        7.66      0.38 o 
 -12  -2   7        3.34        3.43      0.57 o 
 -11  -2   7        2.05        2.98      0.52 o 
 -10  -2   7       41.23       40.52      1.37 o 
  -9  -2   7       27.69       26.84      1.03 o 
  -8  -2   7       11.86        9.68      0.46 o 
  -7  -2   7       45.55       44.33      0.81 o 
  -6  -2   7       14.36       13.56      0.25 o 
  -5  -2   7      109.26      109.29      0.93 o 
  -4  -2   7      384.06      367.47      3.25 o 
  -3  -2   7       42.31       40.64      0.45 o 
  -2  -2   7      146.31      158.75      1.32 o 
  -1  -2   7       78.18       81.85      0.68 o 
   0  -2   7      236.42      230.25      1.93 o 
   1  -2   7       66.55       73.96      0.86 o 
   2  -2   7      131.38      134.68      1.45 o 
   3  -2   7       83.84       75.62      0.90 o 
   4  -2   7       66.35       67.17      0.99 o 
   5  -2   7       54.24       54.84      1.09 o 
   6  -2   7        5.02        4.89      0.43 o 
   7  -2   7        2.30        1.89      0.46 o 
   8  -2   7       14.48       14.08      0.92 o 
   9  -2   7        8.57        8.36      0.80 o 
  10  -2   7        2.59        1.66      0.57 o 
 -13  -1   7        2.57        2.98      0.63 o 
 -12  -1   7        0.77        0.92      0.52 o 
 -11  -1   7       20.43       22.21      1.14 o 
 -10  -1   7        4.17        4.75      0.57 o 
  -9  -1   7        1.76        1.55      0.26 o 
  -8  -1   7       37.32       36.51      0.69 o 
  -7  -1   7       19.40       17.33      0.37 o 
  -6  -1   7       37.99       36.03      0.54 o 
  -5  -1   7      449.71      437.60      4.38 o 
  -4  -1   7      239.79      246.40      2.25 o 
  -3  -1   7      320.19      327.14      2.69 o 
  -2  -1   7      111.46      125.53      1.34 o 
  -1  -1   7      229.30      224.26      2.68 o 
   0  -1   7        7.18        8.59      0.28 o 
   1  -1   7       93.28       91.28      1.21 o 
   2  -1   7       14.42       13.90      0.33 o 
   3  -1   7       90.12       90.39      2.15 o 
   4  -1   7      150.15      129.42      2.49 o 
   5  -1   7       10.99       10.80      0.46 o 
   6  -1   7       61.50       60.03      1.77 o 
   7  -1   7        4.26        4.29      0.52 o 
   8  -1   7       27.39       27.24      1.20 o 
   9  -1   7        0.50        0.86      0.52 o 
  10  -1   7        1.00        0.74      0.57 o 
 -13   0   7        0.00        0.52      0.57 o 
 -12   0   7        0.02        0.06      0.52 o 
 -11   0   7       19.97       20.37      1.20 o 
 -10   0   7       63.64       62.35      1.40 o 
  -9   0   7        4.62        4.00      0.47 o 
  -8   0   7       18.99       16.74      0.55 o 
  -7   0   7       55.73       57.57      0.94 o 
  -6   0   7        3.90        3.62      0.23 o 
  -5   0   7        7.05        6.42      0.25 o 
  -4   0   7       82.64       84.46      0.97 o 
  -3   0   7       73.36       86.52      0.98 o 
  -2   0   7      196.55      217.85      2.23 o 
  -1   0   7      614.30      645.96      7.33 o 
   0   0   7       86.16       95.39      1.23 o 
   1   0   7      390.28      367.59      6.18 o 
   2   0   7       10.38       10.36      0.52 o 
   3   0   7       34.72       41.22      0.83 o 
   4   0   7       48.79       50.53      0.99 o 
   5   0   7       36.13       38.40      1.26 o 
   6   0   7        6.41        7.90      0.69 o 
   7   0   7        0.85        0.97      0.40 o 
   8   0   7        8.91        9.96      0.86 o 
   9   0   7       12.80       13.79      1.09 o 
  10   0   7        9.73       10.24      0.97 o 
 -13   1   7        2.58        3.72      0.74 o 
 -12   1   7        0.74       -0.11      0.52 o 
 -11   1   7       19.74       19.06      1.14 o 
 -10   1   7        4.01        4.44      0.32 o 
  -9   1   7        1.68        1.45      0.40 o 
  -8   1   7       38.13       38.24      0.75 o 
  -7   1   7       19.25       17.82      0.45 o 
  -6   1   7       36.14       34.46      0.63 o 
  -5   1   7      455.29      440.20      5.13 o 
  -4   1   7      244.90      249.01      2.96 o 
  -3   1   7      318.58      328.23      3.44 o 
  -2   1   7      109.96      125.04      1.65 o 
  -1   1   7      231.65      230.71      4.08 o 
   0   1   7        7.95       10.87      0.52 o 
   1   1   7       94.54       92.60      2.06 o 
   2   1   7       14.01       15.11      0.63 o 
   3   1   7       91.39       92.52      1.68 o 
   4   1   7      152.66      131.92      2.98 o 
   5   1   7       10.89       10.70      0.69 o 
   6   1   7       61.74       64.21      1.83 o 
   7   1   7        4.33        4.52      0.57 o 
   8   1   7       27.07       24.27      1.20 o 
   9   1   7        0.43        0.80      0.52 o 
  10   1   7        1.01        1.14      0.63 o 
 -13   2   7        0.49        0.34      0.57 o 
 -12   2   7        3.35        3.26      0.69 o 
 -11   2   7        2.30        1.43      0.57 o 
 -10   2   7       42.19       40.75      1.55 o 
  -9   2   7       27.18       26.87      0.81 o 
  -8   2   7       11.75       10.43      0.43 o 
  -7   2   7       43.66       43.33      0.78 o 
  -6   2   7       15.24       13.98      0.40 o 
  -5   2   7      105.16      104.96      1.44 o 
  -4   2   7      374.36      360.80      3.50 o 
  -3   2   7       41.40       39.39      0.56 o 
  -2   2   7      150.79      165.42      2.09 o 
  -1   2   7       78.75       82.51      1.02 o 
   0   2   7      226.84      219.99      2.96 o 
   1   2   7       67.56       75.02      1.11 o 
   2   2   7      126.64      129.65      1.85 o 
   3   2   7       80.31       72.71      1.40 o 
   4   2   7       64.89       66.27      1.77 o 
   5   2   7       54.76       55.97      1.60 o 
   6   2   7        5.12        4.29      0.52 o 
   7   2   7        2.65        1.89      0.52 o 
   8   2   7       14.49       15.11      1.03 o 
   9   2   7        8.33        7.44      0.86 o 
  10   2   7        2.84        1.72      0.69 o 
 -12   3   7        1.15        1.32      0.63 o 
 -11   3   7       26.27       29.70      1.49 o 
 -10   3   7       15.54       20.03      1.14 o 
  -9   3   7        4.82        4.29      0.57 o 
  -8   3   7       22.32       25.35      0.77 o 
  -7   3   7        1.73        1.57      0.28 o 
  -6   3   7      128.89      125.47      2.04 o 
  -5   3   7       29.90       30.92      0.71 o 
  -4   3   7        3.32        4.47      0.23 o 
  -3   3   7       80.98       81.42      0.89 o 
  -2   3   7        1.96        3.23      0.28 o 
  -1   3   7      414.19      415.31      5.32 o 
   0   3   7       26.29       27.07      0.50 o 
   1   3   7       66.66       70.91      1.05 o 
   2   3   7      294.87      284.07      3.69 o 
   3   3   7      100.07       97.72      1.74 o 
   4   3   7       14.73       14.89      0.55 o 
   5   3   7       13.26       13.56      0.74 o 
   6   3   7        7.78        6.52      0.63 o 
   7   3   7        1.39        1.43      0.52 o 
   8   3   7        7.90        7.10      0.80 o 
   9   3   7        2.72        4.35      0.69 o 
  10   3   7        0.37       -0.57      0.57 o 
 -12   4   7        3.74        3.72      0.80 o 
 -11   4   7        3.56        3.66      0.69 o 
 -10   4   7        8.13        7.04      0.74 o 
  -9   4   7        5.38        4.69      0.63 o 
  -8   4   7        1.59        1.03      0.28 o 
  -7   4   7       45.04       42.69      0.97 o 
  -6   4   7        9.33       10.09      0.72 o 
  -5   4   7       47.95       53.74      1.49 o 
  -4   4   7      570.66      575.02      8.61 o 
  -3   4   7       52.33       48.68      0.67 o 
  -2   4   7       64.46       62.05      1.30 o 
  -1   4   7       41.85       41.38      0.69 o 
   0   4   7      143.93      154.41      2.09 o 
   1   4   7       18.96       17.28      0.40 o 
   2   4   7      133.30      130.88      1.98 o 
   3   4   7       29.89       29.35      0.74 o 
   4   4   7       12.48       10.94      0.48 o 
   5   4   7       58.98       56.66      1.72 o 
   6   4   7        3.45        3.09      0.52 o 
   7   4   7       20.57       21.18      1.20 o 
   8   4   7        7.00        5.67      0.74 o 
   9   4   7       15.46       16.20      1.20 o 
  10   4   7        0.12       -0.52      0.52 o 
 -12   5   7        0.04       -0.29      0.57 o 
 -11   5   7       11.60       14.71      1.20 o 
 -10   5   7       10.79       12.42      1.09 o 
  -9   5   7        3.91        3.89      0.63 o 
  -8   5   7        8.80        9.28      0.74 o 
  -7   5   7        0.09       -0.06      0.24 o 
  -6   5   7       29.01       29.42      1.09 o 
  -5   5   7       43.05       44.18      1.37 o 
  -4   5   7       63.63       59.35      1.83 o 
  -3   5   7        3.99        4.12      0.40 o 
  -2   5   7        2.77        2.38      0.20 o 
  -1   5   7      134.30      128.35      2.27 o 
   0   5   7       82.53       78.83      1.54 o 
   1   5   7       62.22       57.46      1.72 o 
   2   5   7       67.69       72.28      2.06 o 
   3   5   7        2.39        2.13      0.26 o 
   4   5   7       26.84       24.74      0.77 o 
   5   5   7        0.30        0.34      0.34 o 
   6   5   7        6.42        5.89      0.69 o 
   7   5   7        4.15        4.64      0.69 o 
   8   5   7        1.88        1.95      0.57 o 
   9   5   7        2.38        4.06      0.80 o 
 -11   6   7        5.31        5.49      0.86 o 
 -10   6   7       15.76       19.40      1.26 o 
  -9   6   7        1.07        1.37      0.52 o 
  -8   6   7        7.22        7.73      0.74 o 
  -7   6   7       14.46       14.36      0.86 o 
  -6   6   7       16.73       18.31      0.92 o 
  -4   6   7       21.78       23.12      0.92 o 
  -3   6   7        3.06        3.49      0.34 o 
  -2   6   7       74.39       75.37      2.06 o 
  -1   6   7        0.35        0.38      0.14 o 
   0   6   7       51.41       50.43      1.09 o 
   1   6   7       19.49       18.94      0.80 o 
   2   6   7       77.92       76.40      2.17 o 
   3   6   7        2.48        2.52      0.40 o 
   4   6   7        4.73        4.51      0.36 o 
   5   6   7       19.13       21.06      1.03 o 
   6   6   7        6.16        6.64      0.69 o 
   7   6   7       10.42       11.85      1.03 o 
   8   6   7        0.07       -0.11      0.52 o 
   9   6   7        0.36       -0.11      0.57 o 
 -10   7   7        0.60        0.92      0.57 o 
  -9   7   7        1.43        0.74      0.52 o 
  -4   7   7       30.70       28.27      1.09 o 
  -3   7   7       25.41       23.69      0.97 o 
  -2   7   7        0.15       -0.11      0.17 o 
  -1   7   7       13.76       13.33      0.63 o 
   0   7   7        7.42        7.95      0.57 o 
   1   7   7        4.60        4.46      0.46 o 
   2   7   7        9.36        8.81      0.69 o 
   3   7   7       17.15       16.60      0.92 o 
   4   7   7       15.83       15.68      0.97 o 
   8   7   7        0.92        1.49      0.63 o 
  -4   8   7        6.05        6.58      0.63 o 
  -3   8   7        6.25        5.84      0.52 o 
  -2   8   7       22.08       20.09      0.86 o 
  -1   8   7        1.93        1.72      0.29 o 
   0   8   7       22.01       20.43      0.92 o 
   1   8   7       10.59       10.42      0.69 o 
   2   8   7        0.74        0.97      0.34 o 
   3   8   7        4.84        5.32      0.57 o 
   4   8   7        4.71        4.75      0.57 o 
  -4   9   7        2.26        2.29      0.40 o 
  -3   9   7       15.41       15.68      0.86 o 
  -2   9   7        3.38        3.32      0.40 o 
  -1   9   7        6.82        7.10      0.57 o 
   0   9   7        0.51        0.69      0.29 o 
   1   9   7        5.42        5.38      0.57 o 
   2   9   7        3.95        3.89      0.52 o 
   3   9   7        4.05        4.01      0.57 o 
  -4 -11   8        0.92        1.20      0.40 o 
  -3 -11   8        0.62        0.11      0.34 o 
  -2 -11   8        0.72        1.26      0.34 o 
  -1 -11   8        1.84        2.12      0.40 o 
   0 -11   8        2.18        1.95      0.40 o 
   1 -11   8        0.66        1.03      0.34 o 
  -7 -10   8        0.61        0.53      0.22 o 
  -6 -10   8        3.84        3.48      0.33 o 
  -5 -10   8        1.05        0.67      0.26 o 
  -4 -10   8        1.26        0.75      0.25 o 
  -3 -10   8        3.48        4.20      0.29 o 
  -2 -10   8        0.26        0.86      0.34 o 
  -1 -10   8        4.52        3.78      0.46 o 
   0 -10   8        1.20        1.32      0.34 o 
   1 -10   8        2.65        2.45      0.19 o 
   2 -10   8        6.96        6.25      0.29 o 
   3 -10   8        1.24        1.27      0.18 o 
   4 -10   8        0.41        0.26      0.17 o 
  -8  -9   8        0.10       -0.13      0.23 o 
  -7  -9   8        0.98        0.94      0.27 o 
  -6  -9   8        4.59        4.99      0.22 o 
  -5  -9   8        2.01        1.27      0.14 o 
  -4  -9   8       16.03       17.05      0.40 o 
  -3  -9   8        1.41        1.10      0.13 o 
  -2  -9   8        8.03        8.30      0.24 o 
  -1  -9   8        2.77        2.87      0.18 o 
   0  -9   8        7.00        7.75      0.27 o 
   1  -9   8        1.30        1.39      0.17 o 
   2  -9   8        5.51        5.39      0.26 o 
   3  -9   8        0.70        0.51      0.19 o 
   4  -9   8        3.93        4.02      0.37 o 
   5  -9   8        5.38        5.12      0.40 o 
  -9  -8   8        0.56        1.08      0.29 o 
  -8  -8   8        3.84        4.20      0.34 o 
  -7  -8   8        3.28        3.65      0.32 o 
  -6  -8   8       13.50       13.95      0.65 o 
  -5  -8   8       14.98       15.79      0.35 o 
  -4  -8   8        1.98        1.89      0.19 o 
  -3  -8   8        3.79        3.13      0.16 o 
  -2  -8   8        2.61        2.55      0.15 o 
  -1  -8   8       11.93       11.54      0.26 o 
   0  -8   8       20.51       20.32      0.41 o 
   1  -8   8       45.71       44.90      0.66 o 
   2  -8   8       39.46       40.33      0.63 o 
   3  -8   8        5.17        5.65      0.24 o 
   4  -8   8        8.37        9.11      0.44 o 
   5  -8   8        3.06        2.98      0.40 o 
   6  -8   8        2.07        1.26      0.52 o 
 -10  -7   8        2.13        1.89      0.57 o 
  -9  -7   8        1.94        2.15      0.54 o 
  -8  -7   8        1.78        1.89      0.40 o 
  -7  -7   8        6.86        6.16      0.36 o 
  -6  -7   8        6.03        6.47      0.35 o 
  -5  -7   8       27.20       26.15      0.44 o 
  -4  -7   8       17.23       18.53      0.35 o 
  -3  -7   8        1.61        1.38      0.14 o 
  -2  -7   8       33.90       32.22      0.60 o 
  -1  -7   8        2.54        2.68      0.14 o 
   0  -7   8        7.47        7.61      0.23 o 
   1  -7   8        7.20        8.65      0.28 o 
   2  -7   8        5.31        5.27      0.22 o 
   3  -7   8        8.16        8.22      0.28 o 
   4  -7   8        4.00        4.32      0.52 o 
   5  -7   8        0.41        0.24      0.30 o 
   6  -7   8        5.23        5.37      0.52 o 
   8  -7   8        1.84        2.17      0.63 o 
 -11  -6   8        0.93        1.14      0.57 o 
 -10  -6   8        2.04        2.20      0.42 o 
  -9  -6   8        0.13       -0.24      0.30 o 
  -8  -6   8        7.78        8.29      0.55 o 
  -7  -6   8        4.43        5.05      0.33 o 
  -6  -6   8        1.04        1.17      0.22 o 
  -5  -6   8      128.72      129.71      1.42 o 
  -4  -6   8       22.04       19.92      0.34 o 
  -3  -6   8       22.37       23.05      0.36 o 
  -2  -6   8        1.68        1.93      0.14 o 
  -1  -6   8       18.79       18.45      0.30 o 
   0  -6   8       41.40       40.90      0.49 o 
   1  -6   8      175.68      177.25      1.59 o 
   2  -6   8        5.33        5.98      0.24 o 
   3  -6   8        2.61        2.55      0.32 o 
   4  -6   8       23.66       22.93      0.74 o 
   5  -6   8        5.68        5.13      0.44 o 
   6  -6   8       22.67       23.89      0.86 o 
   7  -6   8        0.10        0.86      0.52 o 
   8  -6   8        4.14        4.41      0.69 o 
 -11  -5   8        8.80        8.93      0.97 o 
 -10  -5   8        1.20        1.66      0.38 o 
  -9  -5   8        6.92        7.36      0.53 o 
  -8  -5   8        1.93        1.69      0.32 o 
  -7  -5   8       16.65       16.17      0.65 o 
  -6  -5   8       33.06       35.20      0.89 o 
  -5  -5   8       52.03       53.60      0.84 o 
  -4  -5   8       19.75       18.39      0.37 o 
  -3  -5   8        2.98        2.96      0.14 o 
  -2  -5   8       22.69       22.86      0.33 o 
  -1  -5   8       41.86       42.54      0.49 o 
   0  -5   8       29.64       28.40      0.38 o 
   1  -5   8       38.62       36.69      0.46 o 
   2  -5   8       12.39       11.82      0.46 o 
   3  -5   8       34.66       36.08      0.87 o 
   4  -5   8       14.88       13.48      0.56 o 
   5  -5   8        0.76        0.69      0.28 o 
   6  -5   8        5.27        5.56      0.48 o 
   7  -5   8        6.44        7.21      0.86 o 
   8  -5   8        1.78        1.09      0.57 o 
 -11  -4   8        3.64        4.12      0.69 o 
 -10  -4   8        8.70        9.83      0.63 o 
  -9  -4   8        0.66        0.37      0.28 o 
  -8  -4   8        3.94        3.60      0.36 o 
  -7  -4   8       19.65       20.43      0.69 o 
  -6  -4   8       32.74       32.71      0.81 o 
  -5  -4   8      126.67      123.67      1.98 o 
  -4  -4   8       16.66       16.72      0.39 o 
  -3  -4   8      262.64      260.53      2.25 o 
  -2  -4   8       32.66       30.45      0.54 o 
  -1  -4   8       47.29       43.24      0.48 o 
   0  -4   8       43.87       44.90      0.46 o 
   1  -4   8       81.74       81.72      0.73 o 
   2  -4   8        6.87        6.49      0.27 o 
   3  -4   8       13.95       13.00      0.50 o 
   4  -4   8       40.84       41.96      0.97 o 
   5  -4   8        5.79        7.29      0.46 o 
   6  -4   8       12.12       11.62      0.61 o 
   7  -4   8       20.80       23.01      1.26 o 
   8  -4   8        2.02        2.98      0.63 o 
 -11  -3   8        4.93        5.55      0.74 o 
 -10  -3   8        1.08        1.76      0.30 o 
  -9  -3   8       19.87       20.21      0.62 o 
  -8  -3   8        0.52        0.12      0.17 o 
  -7  -3   8       26.02       27.15      0.69 o 
  -6  -3   8       53.71       49.99      0.87 o 
  -5  -3   8       56.53       51.62      0.69 o 
  -4  -3   8      120.28      117.56      1.29 o 
  -3  -3   8       16.76       16.27      0.25 o 
  -2  -3   8       74.97       77.31      0.78 o 
  -1  -3   8      129.34      133.07      1.09 o 
   0  -3   8      130.69      126.30      1.07 o 
   1  -3   8       88.43       90.60      1.03 o 
   2  -3   8       62.43       63.60      0.68 o 
   3  -3   8      107.40      105.25      1.19 o 
   4  -3   8        9.02        7.32      0.22 o 
   5  -3   8       12.79       12.13      0.29 o 
   6  -3   8        1.81        1.57      0.20 o 
   7  -3   8        2.64        2.55      0.24 o 
 -12  -2   8        1.43        1.32      0.46 o 
 -11  -2   8        2.22        3.15      0.52 o 
 -10  -2   8        8.61        9.21      0.74 o 
  -9  -2   8        2.42        1.89      0.23 o 
  -8  -2   8       33.61       32.03      0.97 o 
  -7  -2   8       12.63       12.44      0.32 o 
  -6  -2   8       73.73       70.32      0.73 o 
  -5  -2   8      287.08      279.03      2.23 o 
  -4  -2   8       26.32       27.73      0.86 o 
  -3  -2   8      144.90      153.09      1.42 o 
  -2  -2   8       70.90       71.91      0.97 o 
  -1  -2   8      151.14      148.93      1.29 o 
   0  -2   8       24.34       22.83      0.30 o 
   1  -2   8      508.77      482.48      4.91 o 
   2  -2   8      147.11      144.83      1.57 o 
   3  -2   8       30.71       25.87      0.43 o 
   4  -2   8       25.94       24.41      0.52 o 
   5  -2   8        5.03        4.99      0.39 o 
   6  -2   8       26.38       23.82      0.66 o 
   7  -2   8        7.36        7.34      0.49 o 
   8  -2   8        1.00        0.50      0.24 o 
   9  -2   8        3.46        2.69      0.57 o 
  10  -2   8        1.24        0.46      0.52 o 
 -13  -1   8        1.80        3.55      0.69 o 
 -12  -1   8        3.15        4.35      0.69 o 
 -11  -1   8       37.64       40.58      1.55 o 
 -10  -1   8        1.59        1.72      0.46 o 
  -9  -1   8       19.14       17.89      0.63 o 
  -8  -1   8        2.91        2.38      0.21 o 
  -7  -1   8       14.72       13.99      0.40 o 
  -6  -1   8       39.93       37.90      0.57 o 
  -5  -1   8      262.26      245.78      2.28 o 
  -4  -1   8       94.25       95.88      0.96 o 
  -3  -1   8       15.52       16.68      0.25 o 
  -2  -1   8      344.62      355.80      3.59 o 
  -1  -1   8        1.94        2.65      0.20 o 
   0  -1   8      186.10      196.27      2.38 o 
   1  -1   8      169.41      173.98      2.17 o 
   2  -1   8       56.76       48.30      0.93 o 
   3  -1   8      143.12      147.79      2.29 o 
   4  -1   8       74.78       66.04      1.23 o 
   5  -1   8       65.83       63.47      1.77 o 
   6  -1   8       32.46       34.40      1.26 o 
   7  -1   8       81.89       79.66      2.23 o 
   8  -1   8       15.61       14.54      1.03 o 
   9  -1   8        2.42        2.00      0.57 o 
  10  -1   8        1.69        1.60      0.57 o 
 -13   0   8        0.17        0.06      0.52 o 
 -12   0   8        0.43        0.40      0.52 o 
 -10   0   8        2.86        2.55      0.32 o 
  -9   0   8        2.80        2.39      0.24 o 
  -8   0   8       38.42       36.87      0.73 o 
  -7   0   8        0.02        0.39      0.25 o 
  -6   0   8       96.12      100.25      1.39 o 
  -5   0   8      449.64      423.13      4.97 o 
  -4   0   8        1.30        1.04      0.08 o 
  -3   0   8       72.13       62.60      0.97 o 
  -2   0   8      139.46      153.29      1.64 o 
  -1   0   8       14.10       11.62      0.52 o 
   0   0   8      402.31      418.01      5.15 o 
   1   0   8     1407.36     1318.00     14.85 o 
   2   0   8       14.74       13.33      0.63 o 
   3   0   8       12.09        8.68      0.38 o 
   4   0   8       17.47       17.34      0.80 o 
   5   0   8        0.07        0.23      0.29 o 
   6   0   8       24.36       19.57      0.97 o 
   7   0   8       18.33       16.43      1.03 o 
   8   0   8        1.85        2.40      0.57 o 
   9   0   8        6.30        7.78      0.86 o 
  10   0   8        2.67        1.83      0.63 o 
 -13   1   8        1.70        2.40      0.69 o 
 -12   1   8        3.07        1.66      0.63 o 
 -11   1   8       38.46       41.89      1.60 o 
 -10   1   8        1.62        1.66      0.31 o 
  -9   1   8       19.44       20.13      0.68 o 
  -8   1   8        2.95        2.57      0.25 o 
  -7   1   8       15.49       15.64      0.45 o 
  -6   1   8       38.98       36.06      0.67 o 
  -5   1   8      266.54      249.83      3.03 o 
  -4   1   8       91.81       95.67      1.30 o 
  -3   1   8       15.35       16.19      0.46 o 
  -2   1   8      345.90      359.83      4.43 o 
  -1   1   8        2.19        2.69      0.52 o 
   0   1   8      186.81      199.37      3.56 o 
   1   1   8      174.15      180.34      2.84 o 
   2   1   8       54.10       47.84      1.32 o 
   3   1   8      144.87      150.92      3.32 o 
   4   1   8       74.99       63.87      1.77 o 
   5   1   8       65.32       66.79      1.83 o 
   6   1   8       32.53       32.16      1.26 o 
   7   1   8       82.89       80.41      2.29 o 
   8   1   8       15.39       15.74      1.09 o 
   9   1   8        2.30        1.09      0.57 o 
  10   1   8        1.67        3.20      0.74 o 
 -13   2   8        0.35       -0.06      0.57 o 
 -12   2   8        1.43        1.66      0.63 o 
 -11   2   8        2.20        3.15      0.63 o 
 -10   2   8        8.11        7.33      0.74 o 
  -9   2   8        2.44        2.41      0.49 o 
  -8   2   8       33.35       32.93      0.88 o 
  -7   2   8       12.04       12.15      0.42 o 
  -6   2   8       71.74       71.39      1.08 o 
  -5   2   8      296.37      289.94      3.41 o 
  -4   2   8       25.58       26.00      0.41 o 
  -3   2   8      139.99      148.95      1.56 o 
  -2   2   8       70.21       72.02      1.05 o 
  -1   2   8      150.98      148.31      2.73 o 
   0   2   8       22.68       20.60      0.55 o 
   1   2   8      520.44      494.20      6.21 o 
   2   2   8      143.51      140.49      2.40 o 
   3   2   8       30.08       23.86      0.92 o 
   4   2   8       25.29       23.92      0.97 o 
   5   2   8        5.22        4.12      0.52 o 
   6   2   8       27.98       25.98      1.14 o 
   7   2   8        6.85        7.10      0.74 o 
   8   2   8        1.03        1.26      0.52 o 
   9   2   8        3.72        3.83      0.74 o 
  10   2   8        1.27        0.57      0.63 o 
 -12   3   8        2.29        2.75      0.69 o 
 -11   3   8        5.08        5.04      0.74 o 
 -10   3   8        1.10        1.14      0.52 o 
  -9   3   8       20.24       19.30      0.75 o 
  -8   3   8        0.49        0.26      0.24 o 
  -7   3   8       26.57       27.98      0.77 o 
  -6   3   8       53.14       50.34      1.03 o 
  -5   3   8       59.15       55.14      1.05 o 
  -4   3   8      120.48      116.77      1.61 o 
  -3   3   8       16.38       16.00      0.41 o 
  -2   3   8       79.79       81.90      1.02 o 
  -1   3   8      129.83      130.25      1.83 o 
   0   3   8      131.11      128.80      1.78 o 
   1   3   8       93.00       94.32      1.38 o 
   2   3   8       61.26       63.70      1.25 o 
   3   3   8      108.49      108.94      1.92 o 
   4   3   8        8.99        7.78      0.63 o 
   5   3   8       12.56       11.85      0.74 o 
   6   3   8        1.81        1.60      0.46 o 
   7   3   8        2.58        1.83      0.52 o 
   8   3   8        4.88        6.01      0.80 o 
   9   3   8        1.55        1.66      0.63 o 
  10   3   8        2.47        3.49      0.74 o 
 -12   4   8        1.47        2.12      0.69 o 
 -11   4   8        3.63        3.15      0.69 o 
 -10   4   8        8.77        7.95      0.80 o 
  -9   4   8        0.69        0.83      0.32 o 
  -8   4   8        3.79        3.05      0.54 o 
  -7   4   8       20.14       20.46      0.80 o 
  -6   4   8       34.14       34.07      0.83 o 
  -5   4   8      122.15      119.19      2.78 o 
  -4   4   8       15.83       16.71      0.72 o 
  -3   4   8      263.56      261.83      3.46 o 
  -2   4   8       32.17       31.68      0.87 o 
  -1   4   8       45.40       42.14      0.72 o 
   0   4   8       41.88       43.83      0.76 o 
   1   4   8       78.60       79.88      1.48 o 
   2   4   8        7.20        7.39      0.40 o 
   3   4   8       14.43       12.79      0.50 o 
   4   4   8       40.83       41.78      1.37 o 
   5   4   8        5.56        5.44      0.63 o 
   6   4   8       12.17       10.70      0.86 o 
   7   4   8       20.86       21.12      1.26 o 
   8   4   8        2.12        1.89      0.63 o 
   9   4   8        2.34        2.17      0.69 o 
 -12   5   8        1.16        0.29      0.63 o 
 -11   5   8        8.43        9.16      0.97 o 
 -10   5   8        1.13        0.92      0.57 o 
  -9   5   8        6.90        6.86      0.53 o 
  -8   5   8        1.82        1.38      0.30 o 
  -7   5   8       16.38       16.07      0.63 o 
  -6   5   8       34.07       33.94      1.26 o 
  -5   5   8       50.36       50.81      1.12 o 
  -4   5   8       21.82       20.09      0.59 o 
  -3   5   8        3.10        3.89      0.40 o 
  -2   5   8       22.30       21.69      0.86 o 
  -1   5   8       42.65       44.30      1.37 o 
   0   5   8       31.67       29.65      1.09 o 
   1   5   8       37.44       34.62      1.26 o 
   2   5   8       12.64       11.77      0.50 o 
   3   5   8       35.46       36.38      0.94 o 
   4   5   8       14.82       14.59      0.80 o 
   5   5   8        0.72        0.86      0.40 o 
   6   5   8        5.50        5.67      0.69 o 
   7   5   8        6.02        6.52      0.80 o 
   8   5   8        1.87        2.00      0.63 o 
   9   5   8        0.42        0.00      0.63 o 
 -11   6   8        0.97        2.80      0.69 o 
 -10   6   8        2.12        1.60      0.57 o 
  -9   6   8        0.15       -0.40      0.40 o 
  -8   6   8        8.06        7.44      0.74 o 
  -7   6   8        4.24        3.83      0.52 o 
  -6   6   8        0.96        0.74      0.40 o 
  -5   6   8      127.29      125.38      2.26 o 
  -4   6   8       22.53       20.26      0.92 o 
  -3   6   8       22.60       23.12      0.92 o 
  -2   6   8        1.76        2.12      0.34 o 
  -1   6   8       18.11       18.77      0.80 o 
   0   6   8       42.12       41.03      1.37 o 
   1   6   8      174.17      176.15      4.52 o 
   2   6   8        4.60        4.52      0.52 o 
   3   6   8        2.78        3.07      0.32 o 
   4   6   8       23.41       23.67      0.77 o 
   5   6   8        5.49        6.35      0.69 o 
   6   6   8       22.58       21.92      1.20 o 
   7   6   8        0.11        1.20      0.52 o 
   8   6   8        3.95        5.49      0.80 o 
 -10   7   8        2.15        2.12      0.63 o 
  -9   7   8        1.86        2.35      0.57 o 
  -4   7   8       16.25       16.94      0.92 o 
  -3   7   8        1.53        1.43      0.34 o 
  -2   7   8       33.90       32.79      1.14 o 
  -1   7   8        2.36        2.52      0.34 o 
   0   7   8        7.26        7.27      0.57 o 
   1   7   8        6.71        6.64      0.63 o 
   2   7   8        5.07        5.09      0.52 o 
   3   7   8        8.47        8.99      0.74 o 
   6   7   8        5.37        5.95      0.80 o 
   8   7   8        1.70        2.58      0.69 o 
  -4   8   8        2.04        1.72      0.40 o 
  -3   8   8        4.14        3.95      0.46 o 
  -2   8   8        2.62        2.80      0.40 o 
  -1   8   8       11.29       10.30      0.69 o 
   0   8   8       21.23       20.03      0.92 o 
   1   8   8       46.87       47.56      1.60 o 
   2   8   8       38.97       40.40      1.55 o 
   3   8   8        5.09        5.15      0.63 o 
  -4   9   8       15.81       16.43      0.92 o 
  -3   9   8        1.36        1.37      0.34 o 
  -2   9   8        8.13        8.13      0.69 o 
  -1   9   8        2.65        2.58      0.40 o 
   0   9   8        6.83        6.92      0.63 o 
   1   9   8        1.16        1.09      0.34 o 
   2   9   8        5.33        5.32      0.57 o 
  -3 -11   9        0.85        1.83      0.40 o 
  -2 -11   9        0.23       -0.34      0.34 o 
  -1 -11   9        0.73        0.46      0.34 o 
   0 -11   9        3.03        3.43      0.46 o 
  -6 -10   9        4.05        4.63      0.34 o 
  -5 -10   9        0.21        0.76      0.31 o 
  -4 -10   9        1.36        0.76      0.23 o 
  -3 -10   9        0.17        0.13      0.20 o 
  -2 -10   9        1.63        1.60      0.40 o 
  -1 -10   9        0.50        0.06      0.34 o 
   0 -10   9        6.13        6.01      0.25 o 
   1 -10   9        3.72        3.59      0.26 o 
   2 -10   9        0.05       -0.02      0.15 o 
   3 -10   9        1.40        1.24      0.19 o 
  -8  -9   9        0.83        0.40      0.19 o 
  -7  -9   9        2.73        2.29      0.24 o 
  -6  -9   9        0.49        0.45      0.15 o 
  -5  -9   9        3.37        3.97      0.21 o 
  -4  -9   9        0.68        0.77      0.13 o 
  -3  -9   9        7.77        7.24      0.26 o 
  -2  -9   9        1.37        1.52      0.15 o 
  -1  -9   9       17.03       17.82      0.42 o 
   0  -9   9        0.99        1.18      0.33 o 
   1  -9   9        0.38        0.24      0.16 o 
   2  -9   9        4.83        4.64      0.37 o 
   3  -9   9        0.31        0.36      0.17 o 
   4  -9   9        4.08        3.69      0.27 o 
   5  -9   9        0.81        1.20      0.46 o 
  -9  -8   9        1.47        0.97      0.57 o 
  -8  -8   9        1.90        1.92      0.29 o 
  -7  -8   9        3.39        3.31      0.25 o 
  -6  -8   9        1.66        1.93      0.20 o 
  -5  -8   9       10.69       10.51      0.34 o 
  -4  -8   9        3.31        2.83      0.17 o 
  -3  -8   9        0.78        0.67      0.12 o 
  -2  -8   9        3.12        2.47      0.17 o 
  -1  -8   9        5.69        5.84      0.23 o 
   0  -8   9       18.17       17.19      0.52 o 
   1  -8   9        0.78        0.84      0.17 o 
   2  -8   9        3.17        3.38      0.24 o 
   3  -8   9        8.74       10.59      0.80 o 
   4  -8   9        0.86        0.92      0.40 o 
   5  -8   9        2.09        1.72      0.46 o 
   6  -8   9        3.14        2.40      0.57 o 
 -10  -7   9        0.95       -0.40      0.52 o 
  -9  -7   9        1.71        1.79      0.40 o 
  -8  -7   9        9.49       11.44      0.69 o 
  -7  -7   9       11.81       11.65      0.67 o 
  -6  -7   9        0.51        0.54      0.20 o 
  -5  -7   9        8.10        8.20      0.29 o 
  -4  -7   9        3.70        3.88      0.27 o 
  -3  -7   9       24.14       24.04      0.40 o 
  -2  -7   9        1.53        1.48      0.15 o 
  -1  -7   9       21.34       20.93      0.35 o 
   0  -7   9       22.03       21.71      0.38 o 
   1  -7   9       20.41       19.16      0.42 o 
   2  -7   9        7.57        7.45      0.26 o 
   3  -7   9        0.36        0.35      0.49 o 
   4  -7   9        5.39        5.70      0.46 o 
   5  -7   9        2.29        2.32      0.40 o 
   6  -7   9        0.98        1.20      0.52 o 
 -10  -6   9        0.15       -0.34      0.46 o 
  -9  -6   9        1.65        1.27      0.36 o 
  -8  -6   9        1.50        2.04      0.37 o 
  -7  -6   9        8.69        9.55      0.59 o 
  -6  -6   9       22.64       24.71      0.61 o 
  -5  -6   9       17.39       17.50      0.41 o 
  -4  -6   9       17.18       17.26      0.33 o 
  -3  -6   9        0.87        0.77      0.25 o 
  -2  -6   9       13.06       13.48      0.30 o 
  -1  -6   9       11.03       10.68      0.27 o 
   0  -6   9       25.42       25.21      0.40 o 
   1  -6   9       49.59       48.93      0.67 o 
   2  -6   9        2.66        2.91      0.26 o 
   3  -6   9       15.17       15.49      0.63 o 
   4  -6   9        5.57        6.25      0.45 o 
   5  -6   9        6.12        5.83      1.06 o 
   6  -6   9       30.86       31.87      1.17 o 
   7  -6   9        1.57        0.86      0.63 o 
   8  -6   9        1.57        2.00      0.63 o 
 -10  -5   9        9.09        9.90      0.92 o 
  -9  -5   9        2.28        2.35      0.72 o 
  -8  -5   9       16.65       17.33      0.71 o 
  -7  -5   9        1.76        2.69      0.57 o 
  -6  -5   9       40.34       38.96      1.63 o 
  -5  -5   9       62.42       61.26      1.23 o 
  -4  -5   9        7.72        7.48      0.25 o 
  -3  -5   9       25.47       25.09      0.38 o 
  -2  -5   9        8.01        7.95      0.27 o 
  -1  -5   9       10.60        9.96      0.26 o 
   0  -5   9       92.46       88.05      0.88 o 
   1  -5   9       46.72       45.77      0.79 o 
   2  -5   9       15.45       15.12      0.63 o 
   3  -5   9       10.43       10.40      0.50 o 
   4  -5   9        8.05        8.43      0.50 o 
   5  -5   9        0.19       -0.24      0.24 o 
   6  -5   9       14.21       14.55      0.73 o 
   7  -5   9       25.34       24.95      1.43 o 
 -10  -4   9        0.20       -0.17      0.46 o 
  -9  -4   9        3.42        3.81      0.57 o 
  -8  -4   9        9.08        9.56      0.55 o 
  -7  -4   9       27.69       25.96      0.77 o 
  -6  -4   9       53.64       53.29      1.11 o 
  -5  -4   9       30.01       28.97      0.75 o 
  -4  -4   9       30.18       30.27      0.56 o 
  -3  -4   9       35.26       34.58      0.58 o 
  -2  -4   9      156.49      150.75      1.54 o 
  -1  -4   9       28.41       25.93      0.36 o 
   0  -4   9      163.25      158.45      1.32 o 
   1  -4   9      339.76      338.28      3.38 o 
   2  -4   9       24.07       22.99      0.63 o 
   3  -4   9       16.83       15.75      0.55 o 
   4  -4   9       20.95       20.07      0.67 o 
   5  -4   9       41.05       43.40      1.07 o 
   6  -4   9        6.68        7.23      0.69 o 
   7  -4   9        6.29        5.78      0.80 o 
   8  -4   9       11.60       10.53      1.03 o 
  -9  -3   9        1.88        1.54      0.27 o 
  -8  -3   9        7.15        6.98      0.34 o 
  -7  -3   9       13.31       13.45      0.41 o 
  -6  -3   9       89.51       86.27      1.05 o 
  -5  -3   9      129.65      127.39      1.42 o 
  -4  -3   9       12.69       12.94      0.34 o 
  -3  -3   9       36.85       33.96      0.48 o 
  -2  -3   9       74.03       69.75      0.96 o 
  -1  -3   9      118.08      115.59      1.25 o 
   0  -3   9        1.14        1.25      0.12 o 
   1  -3   9       42.33       39.10      0.64 o 
   2  -3   9       70.80       70.16      0.76 o 
   3  -3   9        8.91        7.89      0.21 o 
   4  -3   9       51.31       49.60      0.67 o 
   5  -3   9        3.18        3.00      0.21 o 
   6  -3   9       11.32       10.06      0.37 o 
   7  -3   9       66.14       67.19      2.58 o 
 -12  -2   9        1.59        1.20      0.46 o 
 -11  -2   9        5.76        6.64      0.69 o 
 -10  -2   9        2.72        2.69      0.46 o 
  -9  -2   9        6.73        7.19      0.45 o 
  -8  -2   9       34.41       32.90      0.65 o 
  -7  -2   9      109.47      104.36      1.03 o 
  -6  -2   9        2.91        3.15      0.14 o 
  -5  -2   9       97.65       93.55      0.98 o 
  -4  -2   9      179.25      172.10      1.64 o 
  -3  -2   9       85.28       83.54      0.85 o 
  -2  -2   9       93.52       94.41      1.07 o 
  -1  -2   9       43.90       43.99      0.46 o 
   0  -2   9      101.06       99.88      1.01 o 
   1  -2   9      467.86      453.10      4.07 o 
   2  -2   9       73.18       66.35      0.82 o 
   3  -2   9       32.00       31.98      0.61 o 
   4  -2   9        4.14        4.32      0.26 o 
   5  -2   9       34.67       32.57      0.66 o 
   6  -2   9       40.16       37.91      0.78 o 
   7  -2   9        2.41        1.72      0.29 o 
   8  -2   9        3.73        4.18      0.63 o 
   9  -2   9        0.21        0.23      0.46 o 
 -13  -1   9        1.27        1.09      0.57 o 
 -12  -1   9        0.78        0.11      0.46 o 
 -11  -1   9        2.15        2.98      0.57 o 
 -10  -1   9        3.56        3.38      0.57 o 
  -9  -1   9        0.36        0.48      0.17 o 
  -8  -1   9       22.51       25.06      0.50 o 
  -7  -1   9       19.62       17.47      0.45 o 
  -6  -1   9       68.70       60.30      0.78 o 
  -5  -1   9       38.92       37.37      0.48 o 
  -4  -1   9        0.58        0.41      0.12 o 
  -3  -1   9       65.82       65.04      0.79 o 
  -2  -1   9       64.52       82.21      0.97 o 
  -1  -1   9      150.82      150.14      1.86 o 
   0  -1   9      173.33      162.43      2.05 o 
   1  -1   9       89.55       89.34      1.22 o 
   2  -1   9       80.61       83.26      1.04 o 
   3  -1   9       22.18       19.29      0.46 o 
   4  -1   9       49.14       48.60      1.03 o 
   5  -1   9       25.26       24.84      1.03 o 
   6  -1   9        2.03        2.35      0.46 o 
   7  -1   9       40.66       41.84      1.55 o 
   8  -1   9        2.60        2.00      0.57 o 
   9  -1   9        4.33        3.78      0.69 o 
  10  -1   9        0.96        1.83      0.63 o 
 -13   0   9        0.66        0.63      0.57 o 
 -12   0   9        0.34        0.11      0.52 o 
 -11   0   9       11.55       12.30      1.03 o 
 -10   0   9        0.01       -0.10      0.23 o 
  -9   0   9       33.91       32.89      0.75 o 
  -8   0   9        0.91        0.86      0.22 o 
  -7   0   9        0.79        0.58      0.16 o 
  -6   0   9       79.68       81.42      1.19 o 
  -5   0   9      416.34      421.19      4.26 o 
  -4   0   9       56.19       60.21      0.89 o 
  -3   0   9       12.66       14.76      0.35 o 
  -2   0   9      146.32      136.16      1.72 o 
  -1   0   9       37.40       33.18      1.72 o 
   0   0   9      148.84      140.71      1.78 o 
   1   0   9       24.26       20.42      0.49 o 
   2   0   9      157.94      164.57      2.89 o 
   3   0   9       16.34       13.22      0.69 o 
   4   0   9        0.18        0.23      0.29 o 
   5   0   9        3.88        2.92      0.46 o 
   6   0   9       12.37       13.11      0.92 o 
   7   0   9        1.79        0.57      0.46 o 
   8   0   9        1.10        0.17      0.46 o 
   9   0   9        0.00        0.00      0.52 o 
  10   0   9        0.25        0.23      0.57 o 
 -13   1   9        1.18        1.60      0.63 o 
 -12   1   9        0.72        0.57      0.57 o 
 -11   1   9        2.18        2.95      0.37 o 
 -10   1   9        3.32        3.12      0.52 o 
  -9   1   9        0.39        0.28      0.19 o 
  -8   1   9       23.54       26.37      1.05 o 
  -7   1   9       19.80       18.38      0.49 o 
  -6   1   9       66.80       58.45      0.96 o 
  -5   1   9       36.13       34.48      0.66 o 
  -4   1   9        0.52        0.38      0.12 o 
  -3   1   9       64.58       63.62      0.84 o 
  -2   1   9       65.11       82.85      1.19 o 
  -1   1   9      145.49      146.81      1.98 o 
   0   1   9      179.17      168.50      3.40 o 
   1   1   9       91.30       90.05      1.62 o 
   2   1   9       80.57       83.56      2.06 o 
   3   1   9       22.11       19.52      0.86 o 
   4   1   9       48.93       48.76      1.49 o 
   5   1   9       25.08       25.75      1.09 o 
   6   1   9        1.90        1.83      0.46 o 
   7   1   9       39.04       37.60      1.55 o 
   8   1   9        2.58        1.49      0.57 o 
   9   1   9        4.45        5.72      0.80 o 
  10   1   9        0.96        1.89      0.69 o 
 -13   2   9        2.52        2.52      0.74 o 
 -12   2   9        1.53        1.32      0.63 o 
 -11   2   9        6.10        7.55      0.80 o 
 -10   2   9        2.69        2.63      0.57 o 
  -9   2   9        6.71        6.08      0.49 o 
  -8   2   9       33.81       32.84      0.72 o 
  -7   2   9      107.34      104.84      1.52 o 
  -6   2   9        2.36        2.59      0.22 o 
  -5   2   9       99.70       95.37      1.38 o 
  -4   2   9      181.43      175.85      2.40 o 
  -3   2   9       84.53       84.79      1.05 o 
  -2   2   9       94.62       94.25      1.19 o 
  -1   2   9       43.66       44.76      0.65 o 
   0   2   9       97.99       97.85      1.74 o 
   1   2   9      456.84      438.33      8.99 o 
   2   2   9       74.31       63.41      1.72 o 
   3   2   9       31.40       32.68      1.09 o 
   4   2   9        4.31        3.03      0.46 o 
   5   2   9       33.99       30.39      1.20 o 
   6   2   9       41.69       41.72      1.49 o 
   7   2   9        2.38        2.63      0.57 o 
   8   2   9        3.54        3.61      0.69 o 
   9   2   9        0.21        0.17      0.57 o 
 -12   3   9        3.31        2.00      0.63 o 
 -11   3   9        0.90        0.57      0.52 o 
 -10   3   9       10.08       10.76      0.92 o 
  -9   3   9        1.94        1.49      0.36 o 
  -8   3   9        7.54        7.16      0.49 o 
  -7   3   9       14.09       14.25      0.59 o 
  -6   3   9       88.50       87.47      1.56 o 
  -5   3   9      128.35      129.16      2.08 o 
  -4   3   9       12.52       13.61      0.39 o 
  -3   3   9       34.51       31.99      0.62 o 
  -2   3   9       75.63       72.09      1.13 o 
  -1   3   9      116.74      116.16      1.68 o 
   0   3   9        1.46        1.29      0.20 o 
   1   3   9       40.67       37.81      0.86 o 
   2   3   9       72.25       71.27      1.39 o 
   3   3   9        8.96        8.41      0.63 o 
   4   3   9       51.06       49.33      1.55 o 
   5   3   9        3.01        2.23      0.46 o 
   6   3   9       10.51       10.19      0.86 o 
   7   3   9       65.35       69.36      2.17 o 
   8   3   9        2.60        2.12      0.63 o 
   9   3   9        0.13        0.00      0.57 o 
 -12   4   9        2.70        1.72      0.69 o 
 -11   4   9        0.57        0.23      0.52 o 
 -10   4   9        0.20       -0.29      0.46 o 
  -9   4   9        3.35        3.34      0.42 o 
  -8   4   9        9.41        9.42      0.57 o 
  -7   4   9       28.53       28.56      0.94 o 
  -6   4   9       52.12       52.78      1.11 o 
  -5   4   9       30.02       29.93      0.63 o 
  -4   4   9       29.96       30.32      0.62 o 
  -3   4   9       35.52       35.18      0.68 o 
  -2   4   9      158.84      153.90      2.53 o 
  -1   4   9       26.61       24.55      0.64 o 
   0   4   9      164.00      164.20      2.66 o 
   1   4   9      342.25      337.56      6.78 o 
   2   4   9       24.63       23.93      0.68 o 
   3   4   9       16.80       16.65      0.60 o 
   4   4   9       20.83       20.60      0.97 o 
   5   4   9       42.05       40.86      1.49 o 
   6   4   9        6.13        5.21      0.69 o 
   7   4   9        6.27        6.87      0.86 o 
   8   4   9       11.67       13.79      1.20 o 
   9   4   9        0.56        0.63      0.63 o 
 -12   5   9        2.43        1.83      0.69 o 
 -11   5   9        0.03        0.97      0.57 o 
 -10   5   9        9.16        8.07      0.86 o 
  -9   5   9        2.23        2.93      0.49 o 
  -8   5   9       16.08       16.70      0.71 o 
  -7   5   9        1.53        2.32      0.32 o 
  -6   5   9       40.85       40.39      0.95 o 
  -5   5   9       63.81       64.14      1.33 o 
  -4   5   9        7.65        7.62      0.43 o 
  -3   5   9       25.30       24.52      0.67 o 
  -2   5   9        8.42        8.93      0.57 o 
  -1   5   9       11.36       10.93      0.69 o 
   0   5   9       90.26       85.04      2.46 o 
   1   5   9       45.43       43.84      1.55 o 
   2   5   9       14.85       15.13      0.60 o 
   3   5   9       10.58       10.00      0.50 o 
   4   5   9        7.92        9.44      0.74 o 
   5   5   9        0.19        0.06      0.40 o 
   6   5   9       13.93       15.05      1.09 o 
   7   5   9       26.24       29.82      1.43 o 
   8   5   9        0.30        0.46      0.57 o 
 -11   6   9        2.73        3.20      0.74 o 
 -10   6   9        0.13        0.52      0.57 o 
  -9   6   9        1.64        0.92      0.52 o 
  -8   6   9        1.67        2.86      0.57 o 
  -7   6   9        9.38        8.30      0.74 o 
  -6   6   9       22.99       24.55      1.09 o 
  -5   6   9       16.90       17.25      0.67 o 
  -4   6   9       17.11       17.00      0.86 o 
  -3   6   9        0.80        0.86      0.29 o 
  -2   6   9       12.27       11.73      0.74 o 
  -1   6   9       11.04        9.84      0.69 o 
   0   6   9       26.70       26.67      1.09 o 
   1   6   9       52.11       48.93      1.66 o 
   2   6   9        2.54        2.35      0.40 o 
   3   6   9       15.36       14.57      0.80 o 
   4   6   9        5.48        5.49      0.63 o 
   5   6   9        6.44        6.75      0.69 o 
   6   6   9       30.24       32.85      1.43 o 
   7   6   9        1.69        2.58      0.63 o 
   8   6   9        1.58        2.40      0.69 o 
 -10   7   9        1.04       -0.06      0.52 o 
  -9   7   9        1.72        1.55      0.57 o 
  -5   7   9        8.62        8.81      0.80 o 
  -4   7   9        3.78        3.95      0.52 o 
  -3   7   9       24.06       25.01      1.09 o 
  -2   7   9        1.43        1.37      0.34 o 
  -1   7   9       21.37       20.09      0.97 o 
   0   7   9       22.34       21.46      1.03 o 
   1   7   9       20.83       18.14      0.97 o 
   2   7   9        7.06        5.67      0.63 o 
   3   7   9        0.33       -0.11      0.29 o 
   7   7   9        1.97        1.37      0.57 o 
  -4   8   9        3.21        2.58      0.46 o 
  -3   8   9        0.82        0.63      0.34 o 
  -2   8   9        3.06        2.52      0.40 o 
  -1   8   9        5.73        5.55      0.57 o 
   0   8   9       17.53       17.23      0.97 o 
   1   8   9        0.78        0.63      0.34 o 
   2   8   9        3.23        2.46      0.46 o 
   3   8   9        8.47        8.58      0.86 o 
  -4   9   9        0.70        0.46      0.34 o 
  -3   9   9        7.69        7.50      0.74 o 
  -2   9   9        1.35        1.37      0.40 o 
  -1   9   9       17.34       17.80      0.97 o 
   0   9   9        0.94        0.69      0.34 o 
   1   9   9        0.43        0.29      0.34 o 
   2   9   9        4.97        4.29      0.63 o 
  -6 -10  10        0.49        0.77      0.14 o 
  -5 -10  10        2.00        1.81      0.15 o 
  -4 -10  10        1.59        1.70      0.18 o 
  -3 -10  10        0.57        0.27      0.25 o 
  -2 -10  10        4.24        4.12      0.23 o 
  -1 -10  10        4.64        4.11      0.48 o 
   0 -10  10        0.27        0.06      0.17 o 
   1 -10  10        0.96        0.87      0.16 o 
   2 -10  10        1.57        2.10      0.22 o 
  -8  -9  10        1.33        1.04      0.26 o 
  -7  -9  10        4.49        3.62      0.44 o 
  -6  -9  10        1.65        1.50      0.22 o 
  -5  -9  10        2.17        2.40      0.20 o 
  -4  -9  10        4.78        5.68      0.25 o 
  -3  -9  10        1.91        1.90      0.17 o 
  -2  -9  10        5.42        5.30      0.22 o 
  -1  -9  10        0.18        0.46      0.15 o 
   0  -9  10        3.64        3.57      0.25 o 
   1  -9  10        3.85        3.44      0.25 o 
   2  -9  10        2.42        2.31      0.25 o 
   3  -9  10        2.67        2.56      0.25 o 
   4  -9  10        1.55        1.60      0.46 o 
  -9  -8  10        1.81        0.29      0.52 o 
  -8  -8  10        2.49        1.79      0.33 o 
  -7  -8  10        3.21        3.90      0.29 o 
  -6  -8  10        0.09       -0.03      0.16 o 
  -5  -8  10        3.05        3.04      0.22 o 
  -4  -8  10        0.50        0.79      0.29 o 
  -3  -8  10        2.17        2.02      0.20 o 
  -2  -8  10        6.82        6.98      0.26 o 
  -1  -8  10       21.47       21.47      0.42 o 
   0  -8  10       18.31       17.27      0.47 o 
   1  -8  10        4.91        4.75      0.27 o 
   2  -8  10        8.06        9.40      0.94 o 
   3  -8  10        1.93        2.29      0.52 o 
   4  -8  10        8.72        9.21      0.80 o 
   5  -8  10        2.99        2.98      0.57 o 
 -10  -7  10        0.99        0.63      0.57 o 
  -9  -7  10        1.44        0.92      0.57 o 
  -8  -7  10        3.88        4.01      0.69 o 
  -7  -7  10        8.78        7.80      0.55 o 
  -6  -7  10       23.28       22.98      0.61 o 
  -5  -7  10        0.05       -0.04      0.14 o 
  -4  -7  10       11.22       11.14      0.31 o 
  -3  -7  10       12.31       13.30      0.34 o 
  -2  -7  10        2.30        1.94      0.29 o 
  -1  -7  10       19.01       19.07      0.65 o 
   0  -7  10       41.98       42.93      1.22 o 
   1  -7  10        3.42        4.20      0.26 o 
   2  -7  10        0.84        0.63      0.34 o 
   3  -7  10        6.39        6.47      0.63 o 
   4  -7  10        0.96        0.86      0.40 o 
   5  -7  10        4.81        4.64      0.63 o 
   6  -7  10        5.09        5.15      0.69 o 
 -10  -6  10        3.20        4.18      0.74 o 
  -9  -6  10        2.46        2.35      0.57 o 
  -8  -6  10        3.06        3.32      0.63 o 
  -7  -6  10        1.87        2.65      0.38 o 
  -6  -6  10       23.24       23.29      0.59 o 
  -5  -6  10        7.29        8.12      0.32 o 
  -4  -6  10        2.73        2.32      0.18 o 
  -3  -6  10       36.60       35.25      0.49 o 
  -2  -6  10        6.31        5.66      0.31 o 
  -1  -6  10       28.42       27.87      0.47 o 
   0  -6  10       71.18       69.17      0.99 o 
   1  -6  10        4.82        4.34      0.30 o 
   2  -6  10       16.78       16.20      0.86 o 
   3  -6  10        0.45        0.40      0.34 o 
   4  -6  10        2.10        1.60      0.46 o 
   5  -6  10       21.70       25.75      1.26 o 
   6  -6  10       14.33       15.39      1.14 o 
 -10  -5  10        1.23        1.49      0.63 o 
  -9  -5  10       11.19       12.42      1.03 o 
  -8  -5  10        6.35        6.26      0.54 o 
  -7  -5  10        2.72        2.60      0.34 o 
  -6  -5  10       49.56       47.95      1.07 o 
  -5  -5  10        0.52        0.09      0.20 o 
  -4  -5  10       37.38       37.83      0.72 o 
  -3  -5  10        4.68        4.26      0.24 o 
  -2  -5  10       16.54       15.16      0.48 o 
  -1  -5  10       65.19       65.10      1.25 o 
   0  -5  10       35.83       36.55      0.79 o 
   1  -5  10       25.69       25.07      0.72 o 
   2  -5  10        1.57        1.54      0.26 o 
   3  -5  10       37.26       38.41      1.12 o 
   4  -5  10        0.38        0.55      0.34 o 
   5  -5  10        6.47        7.04      0.52 o 
   6  -5  10        2.99        3.05      0.52 o 
  -9  -4  10        1.89        1.89      0.52 o 
  -8  -4  10        2.33        3.38      0.54 o 
  -7  -4  10        3.12        2.62      0.52 o 
  -6  -4  10       13.22       12.90      0.54 o 
  -5  -4  10       24.00       23.12      0.51 o 
  -4  -4  10        4.39        4.70      0.24 o 
  -3  -4  10       30.62       30.87      0.55 o 
  -2  -4  10      116.74      110.51      1.47 o 
  -1  -4  10       87.60       83.98      1.13 o 
   0  -4  10       55.67       51.44      0.77 o 
   1  -4  10       27.07       25.17      0.58 o 
   2  -4  10       13.77       14.03      0.50 o 
   3  -4  10        5.26        5.54      0.72 o 
   4  -4  10       13.44       14.69      0.61 o 
   5  -4  10       28.56       29.94      0.89 o 
   6  -4  10       25.67       27.07      0.93 o 
   7  -4  10        1.25        0.80      0.57 o 
  -9  -3  10        6.38        6.51      0.42 o 
  -8  -3  10       55.50       56.97      1.17 o 
  -7  -3  10       31.66       31.62      1.20 o 
  -6  -3  10        6.36        5.09      0.24 o 
  -5  -3  10        7.20        7.69      0.65 o 
  -4  -3  10       73.26       71.44      0.94 o 
  -3  -3  10        0.42       -0.03      0.11 o 
  -2  -3  10      113.35       99.85      1.32 o 
  -1  -3  10       39.59       39.48      0.64 o 
   0  -3  10       19.12       18.93      0.35 o 
   1  -3  10      113.95      106.22      1.18 o 
   2  -3  10       14.64       14.38      0.26 o 
   3  -3  10       66.28       64.46      0.74 o 
   4  -3  10        6.72        6.89      0.40 o 
   5  -3  10       14.42       13.88      0.42 o 
   6  -3  10        1.11        0.95      0.18 o 
   7  -3  10       17.36       15.91      0.92 o 
 -12  -2  10        1.36        1.20      0.46 o 
 -11  -2  10        1.07        1.37      0.46 o 
 -10  -2  10        5.70        5.55      0.63 o 
  -9  -2  10        2.53        2.35      0.46 o 
  -8  -2  10        3.36        3.37      0.27 o 
  -7  -2  10       47.22       44.15      0.60 o 
  -6  -2  10       26.41       25.68      0.41 o 
  -5  -2  10       29.68       28.42      0.47 o 
  -4  -2  10       81.72       80.00      0.86 o 
  -3  -2  10      165.05      161.00      1.77 o 
  -2  -2  10      103.66       91.18      1.05 o 
  -1  -2  10       49.08       47.39      0.58 o 
   0  -2  10      458.92      444.20      4.68 o 
   1  -2  10       26.84       27.48      0.39 o 
   2  -2  10       55.20       51.23      0.88 o 
   3  -2  10        2.13        2.37      0.21 o 
   4  -2  10       53.56       53.26      1.19 o 
   5  -2  10       16.93       16.92      0.57 o 
   6  -2  10       55.01       54.58      2.23 o 
   7  -2  10        8.35        9.04      0.80 o 
   8  -2  10        0.24        0.69      0.46 o 
   9  -2  10        4.97        5.72      0.74 o 
 -13  -1  10        1.74        1.37      0.63 o 
 -12  -1  10        0.15        0.00      0.52 o 
 -11  -1  10        7.35        6.81      0.74 o 
 -10  -1  10        0.20        0.00      0.40 o 
  -9  -1  10        6.75        7.12      0.34 o 
  -8  -1  10       20.18       18.94      0.44 o 
  -7  -1  10        2.90        3.18      0.24 o 
  -6  -1  10      124.49      115.62      1.60 o 
  -5  -1  10        4.03        4.51      0.22 o 
  -4  -1  10       47.11       44.07      0.62 o 
  -3  -1  10       12.99       11.35      0.28 o 
  -2  -1  10       92.95       87.77      1.02 o 
  -1  -1  10       54.29       54.71      0.83 o 
   0  -1  10      207.35      200.87      2.48 o 
   1  -1  10       26.60       24.08      0.43 o 
   2  -1  10       42.89       45.06      0.76 o 
   3  -1  10       19.95       20.49      0.61 o 
   4  -1  10       13.79       15.31      0.55 o 
   5  -1  10        0.63        0.20      0.29 o 
   6  -1  10       47.93       50.59      1.37 o 
   7  -1  10       25.11       25.23      0.82 o 
   8  -1  10        4.58        4.98      0.74 o 
   9  -1  10        0.11       -0.17      0.52 o 
 -13   0  10        0.42       -0.17      0.52 o 
 -12   0  10        0.70        0.00      0.52 o 
 -11   0  10        4.00        4.01      0.69 o 
 -10   0  10        6.18        5.87      0.44 o 
  -9   0  10       34.13       34.48      1.02 o 
  -8   0  10       28.71       27.90      0.64 o 
  -7   0  10       50.89       50.32      0.87 o 
  -6   0  10        2.18        2.29      0.22 o 
  -5   0  10      121.30      122.63      1.66 o 
  -4   0  10       37.99       36.64      0.65 o 
  -3   0  10       64.46       53.55      0.83 o 
  -2   0  10        1.73        0.63      0.27 o 
  -1   0  10       23.20       23.44      0.61 o 
   0   0  10      834.55      828.20     11.78 o 
   1   0  10       75.60       70.17      1.29 o 
   2   0  10      250.85      246.19      3.78 o 
   3   0  10       11.80       12.36      0.74 o 
   4   0  10        2.67        2.46      0.46 o 
   5   0  10       16.92       16.48      0.92 o 
   6   0  10      208.30      200.02      4.64 o 
   7   0  10        3.16        4.46      0.63 o 
   8   0  10        0.00       -0.46      0.46 o 
   9   0  10        4.22        3.61      0.74 o 
 -13   1  10        1.72        2.17      0.63 o 
 -12   1  10        0.13       -0.34      0.52 o 
 -11   1  10        7.51        6.79      0.50 o 
 -10   1  10        0.18       -0.02      0.23 o 
  -9   1  10        6.77        6.37      0.38 o 
  -8   1  10       19.10       17.79      0.54 o 
  -7   1  10        2.74        3.44      0.27 o 
  -6   1  10      127.54      119.13      1.63 o 
  -5   1  10        4.07        4.62      0.26 o 
  -4   1  10       46.05       43.36      0.75 o 
  -3   1  10       12.94       10.99      0.30 o 
  -2   1  10       88.07       82.66      1.43 o 
  -1   1  10       54.80       54.27      0.90 o 
   0   1  10      209.23      199.33      3.09 o 
   1   1  10       23.52       20.75      0.61 o 
   2   1  10       42.85       43.90      1.37 o 
   3   1  10       19.25       19.63      0.92 o 
   4   1  10       13.40       14.48      0.80 o 
   5   1  10        0.61       -0.17      0.34 o 
   6   1  10       48.27       51.91      1.77 o 
   7   1  10       24.75       24.32      1.26 o 
   8   1  10        4.57        4.18      0.74 o 
   9   1  10        0.12        0.17      0.57 o 
 -12   2  10        1.33        1.72      0.63 o 
 -11   2  10        1.08        1.77      0.57 o 
 -10   2  10        5.69        4.81      0.69 o 
  -9   2  10        2.74        2.17      0.38 o 
  -8   2  10        3.41        3.35      0.28 o 
  -7   2  10       47.35       44.70      0.85 o 
  -6   2  10       25.65       26.76      0.59 o 
  -5   2  10       30.25       29.80      0.61 o 
  -4   2  10       82.53       81.86      1.06 o 
  -3   2  10      169.10      167.62      1.89 o 
  -2   2  10      100.54       88.62      1.32 o 
  -1   2  10       50.60       50.01      0.89 o 
   0   2  10      470.97      458.04      5.97 o 
   1   2  10       26.34       27.24      0.97 o 
   2   2  10       57.59       56.37      1.55 o 
   3   2  10        2.15        2.29      0.40 o 
   4   2  10       51.89       52.37      1.66 o 
   5   2  10       17.93       18.37      0.97 o 
   6   2  10       56.40       59.06      1.89 o 
   7   2  10        8.78        9.16      0.92 o 
   8   2  10        0.24        0.23      0.52 o 
   9   2  10        4.99        5.09      0.86 o 
 -12   3  10        0.25        0.63      0.57 o 
 -11   3  10        0.79        0.69      0.57 o 
 -10   3  10        2.48        2.17      0.57 o 
  -9   3  10        6.37        7.24      0.53 o 
  -8   3  10       55.48       56.63      1.29 o 
  -7   3  10       32.03       31.83      0.85 o 
  -6   3  10        7.40        6.64      0.69 o 
  -5   3  10        7.32        7.47      0.42 o 
  -4   3  10       71.08       70.22      1.12 o 
  -3   3  10        0.45       -0.06      0.13 o 
  -2   3  10      110.12       99.86      1.78 o 
  -1   3  10       38.27       38.42      0.89 o 
   0   3  10       18.73       18.59      0.59 o 
   1   3  10      111.39      106.10      1.92 o 
   2   3  10       14.68       15.39      0.80 o 
   3   3  10       65.96       63.41      1.83 o 
   4   3  10        6.21        5.67      0.57 o 
   5   3  10       14.56       13.05      0.92 o 
   6   3  10        1.32        0.40      0.46 o 
   7   3  10       17.32       16.60      1.20 o 
   8   3  10        1.75        1.95      0.63 o 
   9   3  10        0.38       -0.06      0.63 o 
 -12   4  10        3.14        2.92      0.74 o 
 -11   4  10        3.18        3.66      0.74 o 
 -10   4  10        4.72        4.98      0.74 o 
  -9   4  10        1.72        2.37      0.40 o 
  -8   4  10        2.19        2.41      0.36 o 
  -7   4  10        3.21        3.66      0.38 o 
  -6   4  10       13.07       13.30      0.57 o 
  -5   4  10       24.42       24.47      0.59 o 
  -4   4  10        4.27        3.91      0.26 o 
  -3   4  10       30.75       31.49      0.65 o 
  -2   4  10      118.46      113.11      1.99 o 
  -1   4  10       90.14       86.86      1.61 o 
   0   4  10       54.51       50.76      1.12 o 
   1   4  10       27.25       27.36      0.77 o 
   2   4  10       14.62       14.65      0.74 o 
   3   4  10        5.37        5.32      0.57 o 
   4   4  10       14.25       14.02      0.92 o 
   5   4  10       28.40       30.27      1.32 o 
   6   4  10       25.06       26.67      1.37 o 
   7   4  10        1.39        2.17      0.63 o 
   8   4  10        0.69        0.80      0.63 o 
 -11   5  10        0.55       -0.29      0.57 o 
 -10   5  10        1.30        1.37      0.57 o 
  -9   5  10       11.20       12.71      0.73 o 
  -8   5  10        6.77        7.49      0.77 o 
  -7   5  10        2.97        2.18      0.32 o 
  -6   5  10       48.10       45.51      1.07 o 
  -5   5  10        0.48        0.50      0.20 o 
  -4   5  10       37.82       37.01      0.93 o 
  -3   5  10        4.36        4.35      0.32 o 
  -2   5  10       17.58       16.94      0.86 o 
  -1   5  10       65.07       64.10      2.00 o 
   0   5  10       34.88       36.40      1.37 o 
   1   5  10       25.79       24.87      0.97 o 
   2   5  10        1.60        1.48      0.26 o 
   3   5  10       36.92       35.31      1.32 o 
   4   5  10        0.36        0.57      0.40 o 
   5   5  10        6.41        7.04      0.74 o 
   6   5  10        2.69        3.03      0.63 o 
   7   5  10        8.23        8.70      0.92 o 
   8   5  10        2.98        3.03      0.74 o 
 -11   6  10        1.09        2.23      0.69 o 
 -10   6  10        3.30        2.80      0.69 o 
  -9   6  10        2.39        2.12      0.57 o 
  -8   6  10        2.99        2.80      0.57 o 
  -7   6  10        2.07        2.40      0.52 o 
  -6   6  10       23.61       23.01      1.09 o 
  -5   6  10        6.74        7.40      0.50 o 
  -4   6  10        2.66        2.61      0.37 o 
  -3   6  10       36.44       35.23      1.20 o 
  -2   6  10        6.20        5.95      0.63 o 
  -1   6  10       27.15       25.70      1.14 o 
   0   6  10       69.80       69.48      2.17 o 
   1   6  10        4.99        4.92      0.52 o 
   2   6  10       16.93       15.75      0.64 o 
   3   6  10        0.40        0.29      0.34 o 
   4   6  10        2.35        3.09      0.57 o 
   5   6  10       21.89       24.15      1.26 o 
   6   6  10       14.32       17.05      1.20 o 
   7   6  10        2.99        4.18      0.74 o 
 -10   7  10        0.93       -0.34      0.52 o 
  -9   7  10        1.55        1.49      0.57 o 
  -8   7  10        3.63        3.38      0.63 o 
  -5   7  10        0.05       -0.29      0.34 o 
  -4   7  10       11.73       12.25      0.86 o 
  -3   7  10       12.27       13.51      0.86 o 
  -2   7  10        2.46        2.58      0.46 o 
  -1   7  10       19.83       19.06      1.03 o 
   0   7  10       42.61       44.01      1.60 o 
   1   7  10        2.96        3.55      0.52 o 
   2   7  10        0.83        1.37      0.40 o 
  -5   8  10        2.99        2.86      0.52 o 
  -4   8  10        0.50        0.86      0.40 o 
  -3   8  10        2.26        1.60      0.40 o 
  -2   8  10        6.46        6.30      0.63 o 
  -1   8  10       20.94       20.66      1.09 o 
   0   8  10       18.71       19.11      1.03 o 
   1   8  10        4.80        3.66      0.57 o 
   2   8  10        8.17        8.18      0.86 o 
  -3   9  10        1.99        1.55      0.46 o 
  -2   9  10        5.34        5.49      0.63 o 
  -1   9  10        0.17       -0.11      0.34 o 
   0   9  10        3.79        3.15      0.52 o 
  -5 -10  11        0.90        1.09      0.17 o 
  -4 -10  11        1.90        2.30      0.17 o 
  -3 -10  11        1.51        1.54      0.16 o 
  -2 -10  11        2.40        2.49      0.26 o 
  -1 -10  11        7.26        8.39      0.32 o 
   0 -10  11        0.24        0.55      0.16 o 
   1 -10  11        1.42        1.93      0.22 o 
  -7  -9  11        0.79        1.10      0.23 o 
  -6  -9  11        0.04        0.02      0.19 o 
  -5  -9  11        1.30        1.24      0.18 o 
  -4  -9  11        1.81        1.85      0.19 o 
  -3  -9  11        0.87        0.75      0.16 o 
  -2  -9  11       10.49       10.70      0.34 o 
  -1  -9  11        5.58        5.70      0.32 o 
   0  -9  11        2.46        2.61      0.25 o 
   1  -9  11        0.01       -0.16      0.16 o 
   2  -9  11        0.72        0.85      0.21 o 
   3  -9  11        2.78        2.35      0.52 o 
  -9  -8  11        0.98        0.69      0.57 o 
  -8  -8  11        3.08        3.09      0.38 o 
  -7  -8  11        2.90        2.59      0.27 o 
  -6  -8  11        3.58        4.53      0.30 o 
  -5  -8  11        2.74        2.56      0.23 o 
  -4  -8  11        2.89        2.24      0.23 o 
  -3  -8  11        3.79        4.28      0.28 o 
  -2  -8  11        3.84        4.36      0.27 o 
  -1  -8  11        1.14        1.36      0.19 o 
   0  -8  11        2.30        1.97      0.23 o 
   1  -8  11        1.82        1.66      0.46 o 
   2  -8  11        1.55        1.43      0.46 o 
   3  -8  11       13.60       14.88      0.97 o 
   4  -8  11        2.34        2.58      0.57 o 
   5  -8  11        1.17        0.17      0.46 o 
 -10  -7  11        0.57       -0.11      0.52 o 
  -9  -7  11        2.18        3.49      0.69 o 
  -8  -7  11        0.73        0.40      0.52 o 
  -7  -7  11        2.78        3.26      0.57 o 
  -6  -7  11        0.54        0.29      0.40 o 
  -5  -7  11       12.50       12.25      0.54 o 
  -4  -7  11        4.07        4.32      0.27 o 
  -3  -7  11       17.16       16.33      0.46 o 
  -2  -7  11       11.70       11.59      0.50 o 
  -1  -7  11        4.86        3.86      0.25 o 
   0  -7  11       12.66       12.95      0.55 o 
   1  -7  11        1.92        1.89      0.40 o 
   2  -7  11        3.99        4.18      0.57 o 
   3  -7  11        0.12        0.23      0.40 o 
   4  -7  11        4.38        4.98      0.63 o 
   5  -7  11       13.49       15.51      1.09 o 
   6  -7  11        4.62        3.89      0.69 o 
 -10  -6  11        0.36        0.06      0.52 o 
  -9  -6  11        8.22        9.44      0.92 o 
  -8  -6  11        0.03       -0.40      0.40 o 
  -7  -6  11        0.30        0.29      0.40 o 
  -6  -6  11        7.14        7.73      0.74 o 
  -5  -6  11        0.10       -0.03      0.19 o 
  -4  -6  11       10.01       11.03      0.41 o 
  -3  -6  11        3.35        3.13      0.30 o 
  -2  -6  11        7.95        7.45      0.46 o 
  -1  -6  11       19.72       18.90      0.60 o 
   0  -6  11       25.83       24.67      1.03 o 
   1  -6  11       27.55       28.39      1.14 o 
   2  -6  11        0.04        0.69      0.34 o 
   3  -6  11       10.61       11.33      0.86 o 
   4  -6  11        1.39        2.12      0.52 o 
   5  -6  11        8.16        8.64      0.86 o 
   6  -6  11        3.30        2.98      0.63 o 
  -9  -5  11        4.24        4.41      0.69 o 
  -8  -5  11        7.69        7.44      0.74 o 
  -7  -5  11       11.64       11.79      0.86 o 
  -6  -5  11        1.43        1.03      0.40 o 
  -5  -5  11       35.39       36.63      1.32 o 
  -4  -5  11        2.16        1.86      0.28 o 
  -3  -5  11       13.08       12.13      0.74 o 
  -2  -5  11        1.28        1.37      0.34 o 
  -1  -5  11       27.06       26.90      1.03 o 
   0  -5  11       17.85       19.46      0.86 o 
   1  -5  11        5.83        5.21      0.52 o 
   2  -5  11       20.61       22.72      0.97 o 
   3  -5  11        7.67        9.33      0.74 o 
   4  -5  11       10.69       10.93      0.86 o 
   5  -5  11       28.26       28.56      1.32 o 
   6  -5  11       11.20       12.02      1.03 o 
  -9  -4  11        3.17        2.63      0.57 o 
  -8  -4  11       11.42       13.74      0.92 o 
  -7  -4  11        1.95        2.00      0.46 o 
  -6  -4  11       18.73       20.37      0.97 o 
  -5  -4  11       16.21       15.99      0.56 o 
  -4  -4  11       29.28       29.82      0.73 o 
  -3  -4  11       26.72       26.16      0.66 o 
  -2  -4  11       55.97       52.21      1.01 o 
  -1  -4  11       85.23       83.81      3.09 o 
   0  -4  11       11.09        9.83      0.40 o 
   1  -4  11       27.78       28.44      1.03 o 
   2  -4  11       14.61       15.05      0.80 o 
   3  -4  11        8.18        9.79      0.74 o 
   4  -4  11        3.80        4.29      0.57 o 
   5  -4  11       13.31       13.22      0.97 o 
   6  -4  11       37.81       40.63      1.66 o 
  -9  -3  11        5.78        5.27      0.52 o 
  -8  -3  11       15.53       15.10      0.60 o 
  -7  -3  11       15.55       14.92      0.46 o 
  -6  -3  11        3.35        3.58      0.25 o 
  -5  -3  11        8.27        7.77      0.33 o 
  -4  -3  11       46.46       43.73      0.89 o 
  -3  -3  11        1.52        0.81      0.16 o 
  -2  -3  11       13.76       13.90      0.62 o 
  -1  -3  11       46.04       43.75      0.92 o 
   0  -3  11       65.83       66.05      0.99 o 
   1  -3  11       24.80       25.30      0.39 o 
   2  -3  11       19.56       19.67      0.42 o 
   3  -3  11       50.79       51.99      0.69 o 
   4  -3  11       67.52       64.28      1.31 o 
   5  -3  11       11.58       10.92      0.36 o 
   6  -3  11       15.60       17.30      0.74 o 
   7  -3  11        2.93        3.72      0.57 o 
 -11  -2  11        4.10        3.38      0.57 o 
 -10  -2  11        2.00        1.14      0.40 o 
  -9  -2  11       10.82       11.22      0.80 o 
  -8  -2  11       30.36       27.72      0.61 o 
  -7  -2  11        1.61        1.54      0.15 o 
  -6  -2  11       59.79       58.16      0.79 o 
  -5  -2  11        0.64        0.84      0.12 o 
  -4  -2  11       10.26        9.77      0.27 o 
  -3  -2  11       95.10       93.57      1.12 o 
  -2  -2  11       72.73       68.14      0.77 o 
  -1  -2  11        3.47        3.47      0.15 o 
   0  -2  11       23.56       21.94      0.39 o 
   1  -2  11       65.58       66.14      1.00 o 
   2  -2  11        5.90        4.98      0.27 o 
   3  -2  11       16.24       15.54      0.68 o 
   4  -2  11       34.25       36.01      0.74 o 
   5  -2  11       53.97       51.99      0.94 o 
   6  -2  11       34.45       34.24      0.97 o 
   7  -2  11        0.61        0.34      0.46 o 
   8  -2  11        2.53        3.26      0.63 o 
 -12  -1  11        2.65        3.26      0.69 o 
 -11  -1  11        0.82        1.60      0.52 o 
 -10  -1  11        6.17        5.32      0.63 o 
  -9  -1  11        3.98        3.81      0.32 o 
  -8  -1  11        8.24        8.65      0.39 o 
  -7  -1  11       12.15       13.06      0.41 o 
  -6  -1  11        1.67        0.96      0.23 o 
  -5  -1  11       99.49       94.92      1.37 o 
  -4  -1  11       22.00       23.55      0.44 o 
  -3  -1  11      201.17      173.19      1.90 o 
  -2  -1  11       94.03       91.20      1.29 o 
  -1  -1  11       45.48       45.93      1.31 o 
   0  -1  11       58.68       54.10      1.23 o 
   1  -1  11       44.67       43.07      1.03 o 
   2  -1  11       21.70       20.72      1.55 o 
   3  -1  11       18.54       19.24      0.63 o 
   4  -1  11        2.68        2.31      0.30 o 
   5  -1  11       13.73       13.11      1.46 o 
   6  -1  11       24.99       23.48      1.23 o 
   7  -1  11        5.79        5.26      0.60 o 
   8  -1  11        3.78        3.49      0.69 o 
   9  -1  11        0.97        1.60      0.57 o 
 -12   0  11        0.02       -0.40      0.52 o 
 -11   0  11        8.91        8.99      0.86 o 
 -10   0  11        2.90        2.54      0.33 o 
  -9   0  11       23.07       24.17      0.65 o 
  -8   0  11        7.93        7.80      0.48 o 
  -7   0  11        9.84        9.21      0.40 o 
  -6   0  11        6.64        6.61      0.32 o 
  -5   0  11        0.45        0.68      0.22 o 
  -4   0  11       68.07       72.27      1.09 o 
  -3   0  11        3.80        5.71      0.37 o 
  -2   0  11       23.20       18.36      0.45 o 
  -1   0  11       21.34       20.76      1.17 o 
   0   0  11        8.58        7.88      0.38 o 
   1   0  11       64.21       67.79      1.29 o 
   2   0  11        0.99        0.78      0.23 o 
   3   0  11      159.50      157.19      2.61 o 
   4   0  11       39.98       39.41      0.97 o 
   5   0  11        1.30        1.38      0.30 o 
   6   0  11        2.06        2.06      0.52 o 
   7   0  11        2.48        1.75      0.34 o 
   8   0  11        3.08        3.43      0.69 o 
   9   0  11        0.26        1.09      0.63 o 
 -12   1  11        2.42        2.12      0.63 o 
 -11   1  11        0.87        1.02      0.32 o 
 -10   1  11        6.28        5.41      0.77 o 
  -9   1  11        4.05        4.46      0.34 o 
  -8   1  11        7.72        8.05      0.43 o 
  -7   1  11       12.90       13.26      0.46 o 
  -6   1  11        1.73        1.03      0.22 o 
  -5   1  11      100.71       98.14      1.40 o 
  -4   1  11       20.99       22.37      0.52 o 
  -3   1  11      204.09      177.57      2.25 o 
  -2   1  11       93.19       92.25      1.60 o 
  -1   1  11       43.92       44.18      1.77 o 
   0   1  11       57.66       53.60      1.09 o 
   1   1  11       44.54       42.45      1.03 o 
   2   1  11       22.49       21.66      0.65 o 
   3   1  11       17.57       18.77      0.92 o 
   4   1  11        2.40        1.95      0.46 o 
   5   1  11       14.43       14.71      1.03 o 
   6   1  11       25.44       23.69      1.26 o 
   7   1  11        5.81        6.24      0.80 o 
   8   1  11        3.75        3.55      0.74 o 
   9   1  11        0.89        1.32      0.63 o 
 -12   2  11        0.19       -0.52      0.52 o 
 -11   2  11        4.38        4.06      0.69 o 
 -10   2  11        1.93        1.51      0.38 o 
  -9   2  11       11.47       12.99      0.69 o 
  -8   2  11       29.43       28.40      0.89 o 
  -7   2  11        1.72        1.74      0.24 o 
  -6   2  11       58.58       58.15      0.99 o 
  -5   2  11        0.56        0.60      0.19 o 
  -4   2  11       11.09       10.80      0.37 o 
  -3   2  11       96.16       96.64      1.22 o 
  -2   2  11       71.86       68.66      1.08 o 
  -1   2  11        3.07        2.62      0.26 o 
   0   2  11       23.77       22.09      0.65 o 
   1   2  11       66.10       66.33      1.83 o 
   2   2  11        5.58        4.46      0.52 o 
   3   2  11       17.11       16.43      0.86 o 
   4   2  11       35.44       38.52      1.43 o 
   5   2  11       52.79       50.59      1.77 o 
   6   2  11       33.45       33.88      1.55 o 
   7   2  11        0.61       -0.11      0.46 o 
   8   2  11        2.63        2.12      0.63 o 
 -12   3  11        4.22        3.78      0.74 o 
 -11   3  11        0.78        0.74      0.57 o 
 -10   3  11        1.70        1.67      0.40 o 
  -9   3  11        6.09        5.37      0.49 o 
  -8   3  11       15.38       16.26      1.03 o 
  -7   3  11       15.40       14.94      0.65 o 
  -6   3  11        3.25        3.33      0.69 o 
  -5   3  11        8.82        8.45      0.49 o 
  -4   3  11       45.40       43.45      0.82 o 
  -3   3  11        1.98        1.03      0.17 o 
  -2   3  11       13.93       13.86      0.66 o 
  -1   3  11       45.60       44.38      1.00 o 
   0   3  11       64.90       65.99      1.34 o 
   1   3  11       24.63       24.44      0.97 o 
   2   3  11       19.81       19.17      0.92 o 
   3   3  11       50.31       52.77      1.66 o 
   4   3  11       68.53       66.04      2.00 o 
   5   3  11       10.89       11.22      0.97 o 
   6   3  11       15.72       16.31      1.14 o 
   7   3  11        2.91        3.09      0.69 o 
   8   3  11        1.47        1.83      0.69 o 
 -12   4  11        0.07        0.46      0.63 o 
 -11   4  11        0.58        0.57      0.57 o 
 -10   4  11        0.72        0.77      0.36 o 
  -9   4  11        2.89        2.97      0.42 o 
  -8   4  11       11.84       12.99      0.69 o 
  -7   4  11        2.09        2.18      0.34 o 
  -6   4  11       18.97       18.57      0.67 o 
  -5   4  11       16.33       15.84      0.51 o 
  -4   4  11       29.36       29.47      0.67 o 
  -3   4  11       27.65       26.58      0.61 o 
  -2   4  11       56.75       55.83      1.19 o 
  -1   4  11       84.79       82.47      1.61 o 
   0   4  11       10.79        9.90      0.48 o 
   1   4  11       27.84       28.03      0.94 o 
   2   4  11       14.97       14.31      0.80 o 
   3   4  11        7.67        8.41      0.74 o 
   4   4  11        4.23        4.98      0.63 o 
   5   4  11       13.25       14.14      1.03 o 
   6   4  11       38.31       42.46      1.72 o 
   7   4  11        0.05       -0.11      0.57 o 
   8   4  11        0.46        0.00      0.57 o 
 -11   5  11        2.60        2.52      0.69 o 
 -10   5  11        1.44        0.90      0.42 o 
  -9   5  11        4.17        4.30      0.54 o 
  -8   5  11        7.88        7.63      0.55 o 
  -7   5  11       11.55       10.95      0.61 o 
  -6   5  11        1.48        1.53      0.32 o 
  -5   5  11       34.58       35.43      0.77 o 
  -4   5  11        2.34        2.11      0.33 o 
  -3   5  11       11.98       11.38      0.44 o 
  -2   5  11        1.12        1.86      0.49 o 
  -1   5  11       27.96       26.29      0.77 o 
   0   5  11       17.50       18.81      1.00 o 
   1   5  11        5.75        5.99      0.66 o 
   2   5  11       20.17       20.26      0.97 o 
   3   5  11        8.00        8.47      0.74 o 
   4   5  11       11.17       11.50      0.92 o 
   5   5  11       27.35       30.68      1.43 o 
   6   5  11       11.00       10.64      1.03 o 
   7   5  11        4.61        4.46      0.80 o 
 -11   6  11        2.56        2.92      0.74 o 
 -10   6  11        0.38        0.57      0.57 o 
  -9   6  11        8.04        8.41      0.86 o 
  -8   6  11        0.06       -0.23      0.40 o 
  -7   6  11        0.25       -0.34      0.40 o 
  -6   6  11        7.40        8.76      0.74 o 
  -5   6  11        0.08       -0.24      0.24 o 
  -4   6  11        9.74        9.86      0.55 o 
  -3   6  11        3.16        2.88      0.34 o 
  -2   6  11        8.03        7.33      0.69 o 
  -1   6  11       20.19       19.29      1.03 o 
   0   6  11       25.58       24.04      1.14 o 
   1   6  11       28.45       30.45      1.32 o 
   3   6  11       10.10        9.84      0.86 o 
   4   6  11        1.29        1.60      0.52 o 
   5   6  11        8.46        8.07      0.86 o 
   6   6  11        3.60        5.09      0.80 o 
   7   6  11        0.08       -0.23      0.57 o 
 -10   7  11        0.60        1.26      0.63 o 
  -9   7  11        2.12        2.86      0.63 o 
  -8   7  11        0.82        0.57      0.46 o 
  -5   7  11       12.92       13.28      0.97 o 
  -4   7  11        4.17        4.46      0.57 o 
  -3   7  11       17.27       15.97      0.97 o 
  -2   7  11       11.49       10.87      0.86 o 
  -1   7  11        4.86        4.18      0.57 o 
   0   7  11       12.75       13.56      0.92 o 
   1   7  11        1.96        2.29      0.46 o 
   6   7  11        4.65        5.27      0.80 o 
  -5   8  11        2.65        2.52      0.52 o 
  -4   8  11        2.76        2.63      0.52 o 
  -3   8  11        3.64        3.72      0.57 o 
  -2   8  11        3.74        3.89      0.57 o 
  -1   8  11        1.02        1.03      0.40 o 
   0   8  11        2.35        1.83      0.46 o 
   1   8  11        1.86        1.60      0.46 o 
  -4 -10  12        0.64        0.57      0.17 o 
  -3 -10  12        0.01       -0.02      0.16 o 
  -2 -10  12        2.33        2.19      0.22 o 
  -1 -10  12        0.74        1.03      0.19 o 
   0 -10  12        1.47        1.83      0.22 o 
  -7  -9  12        0.43        0.81      0.24 o 
  -6  -9  12        0.44        0.34      0.19 o 
  -5  -9  12        2.14        2.67      0.25 o 
  -4  -9  12        0.09       -0.06      0.15 o 
  -3  -9  12        7.69        8.68      0.34 o 
  -2  -9  12        2.57        2.77      0.20 o 
  -1  -9  12        1.61        1.81      0.32 o 
   0  -9  12        1.02        1.17      0.21 o 
   1  -9  12        1.74        2.05      0.23 o 
   2  -9  12        1.86        1.52      0.63 o 
   3  -9  12        1.96        2.52      0.52 o 
  -8  -8  12        0.18       -0.06      0.52 o 
  -7  -8  12        6.05        6.91      0.66 o 
  -6  -8  12        0.11        0.25      0.23 o 
  -5  -8  12        0.40        0.33      0.19 o 
  -4  -8  12        3.68        3.36      0.27 o 
  -3  -8  12        3.71        3.33      0.26 o 
  -2  -8  12        6.55        6.41      0.33 o 
  -1  -8  12        0.32        0.00      0.24 o 
   0  -8  12        3.82        3.26      0.52 o 
   1  -8  12        4.45        4.41      0.63 o 
   2  -8  12        4.31        4.52      0.63 o 
   3  -8  12        3.97        4.35      0.63 o 
   4  -8  12        8.39        7.95      0.80 o 
  -9  -7  12        2.97        2.35      0.63 o 
  -8  -7  12        0.40       -0.46      0.46 o 
  -7  -7  12        0.67        0.29      0.46 o 
  -6  -7  12        4.39        4.92      0.63 o 
  -5  -7  12        0.33        0.34      0.40 o 
  -4  -7  12        3.37        3.49      0.52 o 
  -3  -7  12        1.43        1.49      0.40 o 
  -2  -7  12        5.11        4.24      0.57 o 
  -1  -7  12        8.39        8.81      0.74 o 
   0  -7  12        0.90        1.03      0.40 o 
   1  -7  12        2.56        3.03      0.52 o 
   2  -7  12        1.48        2.46      0.52 o 
   3  -7  12        3.36        3.15      0.57 o 
   4  -7  12        1.05        1.14      0.52 o 
   5  -7  12        0.08       -0.23      0.46 o 
 -10  -6  12        1.67        1.03      0.57 o 
  -9  -6  12        1.29        1.83      0.57 o 
  -8  -6  12        1.49        1.72      0.52 o 
  -7  -6  12        3.65        3.38      0.57 o 
  -6  -6  12        8.65        8.36      0.74 o 
  -5  -6  12       21.27       24.04      1.14 o 
  -4  -6  12       25.65       27.41      1.14 o 
  -3  -6  12        8.12        8.93      0.80 o 
  -2  -6  12       24.57       26.73      1.09 o 
  -1  -6  12        3.70        3.26      0.52 o 
   0  -6  12       11.86       12.36      0.80 o 
   1  -6  12        1.19        1.89      0.46 o 
   2  -6  12       21.31       21.63      1.09 o 
   3  -6  12        2.36        1.55      0.46 o 
   4  -6  12        6.37        6.01      0.74 o 
   5  -6  12        7.21        7.27      0.80 o 
   6  -6  12        0.44        1.14      0.52 o 
  -9  -5  12        0.34        0.63      0.52 o 
  -8  -5  12        8.60       10.53      0.92 o 
  -7  -5  12        0.19        0.11      0.40 o 
  -6  -5  12        0.84        1.20      0.46 o 
  -5  -5  12        3.81        4.64      0.57 o 
  -4  -5  12       26.30       26.33      1.09 o 
  -3  -5  12       35.34       33.99      1.26 o 
  -2  -5  12        6.39        5.32      0.57 o 
  -1  -5  12       12.37       13.85      0.80 o 
   0  -5  12       15.75       16.48      0.86 o 
   1  -5  12       19.83       20.95      1.03 o 
   2  -5  12        5.84        5.78      0.63 o 
   3  -5  12       18.66       19.63      1.09 o 
   4  -5  12       17.37       17.51      1.09 o 
   5  -5  12        4.21        2.98      0.63 o 
   6  -5  12        3.11        3.55      0.69 o 
  -9  -4  12        1.16        0.97      0.52 o 
  -8  -4  12        1.77        1.66      0.52 o 
  -7  -4  12       13.78       14.08      0.92 o 
  -6  -4  12       12.79       13.93      0.56 o 
  -5  -4  12       25.90       26.67      0.73 o 
  -4  -4  12        6.53        7.10      0.40 o 
  -3  -4  12       15.50       16.28      0.52 o 
  -2  -4  12       22.57       22.73      0.62 o 
  -1  -4  12        6.52        6.40      0.36 o 
   0  -4  12       19.71       20.56      0.77 o 
   1  -4  12        8.38        7.84      0.63 o 
   2  -4  12       29.30       28.91      0.77 o 
   3  -4  12       20.17       22.55      1.09 o 
   4  -4  12        3.66        3.95      0.57 o 
   5  -4  12        1.61        1.32      0.52 o 
  -9  -3  12        0.59        0.29      0.34 o 
  -8  -3  12       17.98       17.48      0.66 o 
  -7  -3  12        2.39        2.16      0.23 o 
  -6  -3  12       26.14       25.48      0.58 o 
  -5  -3  12        3.29        3.77      0.35 o 
  -4  -3  12       14.02       12.86      0.40 o 
  -3  -3  12      175.31      157.16      3.24 o 
  -2  -3  12       16.51       16.17      0.43 o 
  -1  -3  12       31.77       31.67      0.62 o 
   0  -3  12        8.71        7.83      0.34 o 
   1  -3  12       12.29       12.29      0.29 o 
   2  -3  12       11.77       11.84      0.29 o 
   3  -3  12       60.71       60.68      0.80 o 
   4  -3  12       15.00       14.85      1.06 o 
   5  -3  12        2.45        1.63      0.40 o 
   6  -3  12        2.22        2.69      0.52 o 
 -11  -2  12        1.58        0.74      0.46 o 
 -10  -2  12        1.33        0.97      0.46 o 
  -9  -2  12        9.20        8.24      0.74 o 
  -8  -2  12        0.85        0.99      0.26 o 
  -7  -2  12       21.93       21.09      0.43 o 
  -6  -2  12       15.34       14.09      0.39 o 
  -5  -2  12       21.38       21.67      0.42 o 
  -4  -2  12       34.78       29.69      0.51 o 
  -3  -2  12        3.95        4.82      0.23 o 
  -2  -2  12       40.78       39.84      0.54 o 
  -1  -2  12        2.90        3.19      0.17 o 
   0  -2  12       10.30       10.44      0.28 o 
   1  -2  12       33.50       32.65      0.64 o 
   2  -2  12       38.88       38.49      0.74 o 
   3  -2  12       61.29       64.27      1.06 o 
   4  -2  12        8.91        8.26      0.38 o 
   5  -2  12       19.34       19.05      0.67 o 
   6  -2  12        9.51        9.86      0.52 o 
   7  -2  12        0.90        0.52      0.46 o 
   8  -2  12        1.88        2.46      0.57 o 
 -12  -1  12        3.09        3.03      0.63 o 
 -11  -1  12        3.94        5.55      0.74 o 
 -10  -1  12        5.50        5.15      0.69 o 
  -9  -1  12       15.14       15.18      0.50 o 
  -8  -1  12        7.02        6.43      0.39 o 
  -7  -1  12        2.37        2.42      0.24 o 
  -6  -1  12       35.09       34.59      0.69 o 
  -5  -1  12       26.59       23.54      0.56 o 
  -4  -1  12       45.15       45.07      1.02 o 
  -3  -1  12       90.07       79.58      1.17 o 
  -2  -1  12        3.38        2.73      0.33 o 
  -1  -1  12      122.02      120.51      2.02 o 
   0  -1  12       12.77       13.60      0.74 o 
   1  -1  12       40.44       37.32      0.87 o 
   2  -1  12       10.00       11.19      0.50 o 
   3  -1  12       10.45       10.69      0.52 o 
   4  -1  12        5.79        5.43      0.52 o 
   5  -1  12        7.32        6.22      0.46 o 
   6  -1  12        1.66        1.60      0.43 o 
   7  -1  12        1.30        1.09      0.52 o 
   8  -1  12        3.53        3.78      0.74 o 
 -12   0  12        0.75        0.52      0.57 o 
 -11   0  12        0.17       -0.23      0.46 o 
 -10   0  12        0.00       -0.23      0.23 o 
  -9   0  12        2.71        2.42      0.28 o 
  -8   0  12        3.66        2.86      0.34 o 
  -7   0  12       14.24       13.69      0.47 o 
  -6   0  12       15.84       15.12      0.46 o 
  -5   0  12        1.50        1.48      0.19 o 
  -4   0  12       60.33       50.88      0.86 o 
  -3   0  12       11.32       12.34      0.38 o 
  -2   0  12        9.14        6.86      0.32 o 
  -1   0  12        0.00       -0.09      0.14 o 
   0   0  12       35.90       38.29      0.89 o 
   1   0  12       63.51       64.00      1.27 o 
   2   0  12       16.71       16.66      0.61 o 
   3   0  12        9.33       10.75      0.55 o 
   4   0  12        7.70        7.68      0.50 o 
   5   0  12       65.41       64.02      1.44 o 
   6   0  12        2.91        3.21      0.40 o 
   7   0  12        4.39        3.66      0.69 o 
   8   0  12        3.50        6.35      0.86 o 
 -12   1  12        3.16        3.03      0.74 o 
 -11   1  12        3.96        5.27      0.74 o 
 -10   1  12        5.74        5.09      0.37 o 
  -9   1  12       15.36       15.63      0.56 o 
  -8   1  12        6.63        7.04      0.62 o 
  -7   1  12        2.36        2.15      0.25 o 
  -6   1  12       35.91       36.75      0.75 o 
  -5   1  12       26.22       24.04      0.58 o 
  -4   1  12       45.36       45.49      0.83 o 
  -3   1  12       85.97       78.00      1.19 o 
  -2   1  12        3.09        2.97      0.46 o 
  -1   1  12      121.42      122.15      2.06 o 
   0   1  12       12.93       13.77      0.53 o 
   1   1  12       41.81       38.89      0.93 o 
   2   1  12       10.22       11.15      0.53 o 
   3   1  12        9.58       10.03      1.00 o 
   4   1  12        6.04        6.14      0.69 o 
   5   1  12        7.56        6.18      0.69 o 
   6   1  12        1.67        0.86      0.52 o 
   7   1  12        1.29        1.43      0.57 o 
   8   1  12        3.42        3.15      0.74 o 
 -12   2  12        3.33        3.20      0.69 o 
 -11   2  12        1.49        0.63      0.52 o 
 -10   2  12        1.26        1.00      0.52 o 
  -9   2  12        8.93        7.97      0.59 o 
  -8   2  12        0.77        0.63      0.32 o 
  -7   2  12       21.20       20.72      0.62 o 
  -6   2  12       15.70       15.26      0.48 o 
  -5   2  12       20.16       20.94      0.55 o 
  -4   2  12       36.63       32.67      0.66 o 
  -3   2  12        3.63        4.92      0.29 o 
  -2   2  12       42.43       41.72      0.93 o 
  -1   2  12        2.94        3.03      0.30 o 
   0   2  12       10.35       10.70      0.69 o 
   1   2  12       34.07       32.96      1.20 o 
   2   2  12       37.55       37.66      1.37 o 
   3   2  12       59.26       62.61      1.95 o 
   4   2  12        8.54        6.92      0.69 o 
   5   2  12       20.17       18.94      1.14 o 
   6   2  12        9.52        9.33      0.92 o 
   7   2  12        1.01        1.66      0.63 o 
   8   2  12        1.89        2.86      0.74 o 
 -12   3  12        1.23        0.80      0.63 o 
 -11   3  12        0.03       -0.46      0.46 o 
 -10   3  12        0.73        0.91      0.38 o 
  -9   3  12        0.67        0.70      0.34 o 
  -8   3  12       18.11       18.07      0.75 o 
  -7   3  12        2.43        1.96      0.43 o 
  -6   3  12       26.66       26.80      1.37 o 
  -5   3  12        3.25        3.35      0.43 o 
  -4   3  12       14.29       14.08      0.57 o 
  -3   3  12      173.21      159.55      2.20 o 
  -2   3  12       16.52       15.92      0.60 o 
  -1   3  12       32.22       33.08      1.14 o 
   0   3  12        8.64        8.58      0.63 o 
   1   3  12       12.49       12.48      0.80 o 
   2   3  12       12.06       12.30      0.80 o 
   3   3  12       61.18       61.29      1.89 o 
   4   3  12       15.00       15.39      0.97 o 
   5   3  12        2.57        1.77      0.57 o 
   6   3  12        2.19        2.29      0.63 o 
   7   3  12        1.49        1.66      0.63 o 
   8   3  12        2.60        3.09      0.80 o 
 -11   4  12        2.81        2.80      0.69 o 
 -10   4  12        7.91        8.41      0.63 o 
  -9   4  12        1.18        1.49      0.66 o 
  -8   4  12        1.72        2.00      0.36 o 
  -7   4  12       14.00       13.73      1.20 o 
  -6   4  12       12.49       12.71      0.61 o 
  -5   4  12       25.24       25.91      0.79 o 
  -4   4  12        6.33        7.09      0.38 o 
  -3   4  12       15.29       17.14      0.67 o 
  -2   4  12       22.40       23.56      0.73 o 
  -1   4  12        6.40        6.31      0.42 o 
   0   4  12       19.31       19.86      0.92 o 
   1   4  12        8.64        8.76      0.69 o 
   2   4  12       28.36       29.76      1.20 o 
   3   4  12       20.55       22.66      1.14 o 
   4   4  12        3.45        4.12      0.63 o 
   5   4  12        1.36        0.34      0.57 o 
   6   4  12        1.33       -0.11      0.52 o 
   7   4  12        3.41        2.63      0.74 o 
 -11   5  12        0.67        0.34      0.63 o 
 -10   5  12        2.10        1.86      0.45 o 
  -9   5  12        0.29        0.11      0.32 o 
  -8   5  12        8.78        9.52      0.63 o 
  -7   5  12        0.17        0.36      0.30 o 
  -6   5  12        0.81        0.86      0.32 o 
  -5   5  12        4.01        4.57      0.34 o 
  -4   5  12       26.11       26.11      0.68 o 
  -3   5  12       37.13       34.82      0.77 o 
  -2   5  12        6.66        7.04      0.46 o 
  -1   5  12       12.57       14.64      0.63 o 
   0   5  12       15.64       15.39      0.86 o 
   1   5  12       19.72       19.34      0.97 o 
   2   5  12        5.60        6.35      0.63 o 
   3   5  12       19.34       21.75      1.14 o 
   4   5  12       17.45       17.23      1.14 o 
   5   5  12        4.27        3.32      0.69 o 
   6   5  12        3.18        3.61      0.74 o 
   7   5  12        0.51        1.26      0.63 o 
 -10   6  12        1.74        1.55      0.63 o 
  -9   6  12        1.23        1.77      0.57 o 
  -8   6  12        1.46        1.55      0.57 o 
  -7   6  12        3.70        3.55      0.63 o 
  -6   6  12        8.69        9.10      0.80 o 
  -5   6  12       21.76       22.40      1.06 o 
  -4   6  12       25.19       25.39      1.37 o 
  -3   6  12        8.04        7.50      0.52 o 
  -2   6  12       24.07       24.38      1.20 o 
  -1   6  12        3.71        3.61      0.52 o 
   0   6  12       11.44       12.36      0.92 o 
   2   6  12       21.89       21.46      1.09 o 
   3   6  12        2.59        2.35      0.57 o 
   4   6  12        6.07        5.67      0.74 o 
   5   6  12        6.99        8.07      0.92 o 
   6   6  12        0.45        0.63      0.57 o 
  -9   7  12        2.96        2.23      0.63 o 
  -8   7  12        0.30       -0.17      0.46 o 
  -7   7  12        0.71        0.80      0.46 o 
  -5   7  12        0.39        0.23      0.40 o 
  -4   7  12        3.66        3.26      0.57 o 
  -3   7  12        1.28        1.03      0.40 o 
  -2   7  12        4.89        4.24      0.57 o 
  -1   7  12        8.72        8.76      0.80 o 
   0   7  12        0.91        1.20      0.40 o 
  -5   8  12        0.37        0.52      0.40 o 
  -4   8  12        3.87        3.03      0.57 o 
  -3   8  12        3.84        3.20      0.57 o 
  -2   8  12        6.40        6.92      0.74 o 
  -1   8  12        0.33        0.57      0.40 o 
   0   8  12        3.82        3.78      0.63 o 
  -6  -9  13        0.16        0.38      0.19 o 
  -5  -9  13        0.20       -0.10      0.19 o 
  -4  -9  13        2.73        2.68      0.25 o 
  -3  -9  13        0.50        0.68      0.21 o 
  -2  -9  13        5.89        8.34      0.51 o 
  -1  -9  13        0.41        0.35      0.31 o 
   0  -9  13        0.69        0.68      0.21 o 
   1  -9  13        0.21        0.63      0.46 o 
  -8  -8  13        1.36        1.83      0.57 o 
  -7  -8  13        0.06        0.97      0.52 o 
  -6  -8  13        9.28        9.15      0.54 o 
  -5  -8  13        1.45        1.24      0.29 o 
  -4  -8  13        0.58        0.25      0.20 o 
  -3  -8  13        2.82        2.15      0.32 o 
  -2  -8  13        0.46        1.03      0.46 o 
  -1  -8  13        2.78        2.86      0.57 o 
   0  -8  13        0.26       -0.40      0.40 o 
   1  -8  13        0.05       -0.23      0.46 o 
   2  -8  13        8.95        9.04      0.86 o 
   3  -8  13        0.03        0.17      0.46 o 
  -9  -7  13        3.30        2.63      0.63 o 
  -8  -7  13        5.12        6.58      0.80 o 
  -7  -7  13        1.31        2.46      0.57 o 
  -6  -7  13        3.06        3.38      0.63 o 
  -5  -7  13        0.51        0.57      0.46 o 
  -4  -7  13        7.79        7.44      0.69 o 
  -3  -7  13        1.75        1.66      0.46 o 
  -2  -7  13        2.45        3.03      0.52 o 
  -1  -7  13        0.75        0.97      0.46 o 
   0  -7  13       10.68       11.79      0.86 o 
   1  -7  13        1.85        1.49      0.46 o 
   2  -7  13       18.43       19.97      1.14 o 
   3  -7  13        2.41        2.29      0.57 o 
   4  -7  13        1.34       -0.17      0.46 o 
  -9  -6  13        0.03        0.40      0.52 o 
  -8  -6  13        0.96        0.52      0.52 o 
  -7  -6  13        1.70        1.49      0.52 o 
  -6  -6  13        9.80       11.27      0.92 o 
  -5  -6  13        4.95        5.21      0.63 o 
  -4  -6  13        7.77        6.98      0.69 o 
  -3  -6  13        9.06       11.90      0.86 o 
  -2  -6  13        2.37        2.35      0.52 o 
  -1  -6  13        8.77        9.84      0.80 o 
   0  -6  13       11.35       10.19      0.86 o 
   1  -6  13        1.26        0.92      0.46 o 
   2  -6  13        1.01        0.86      0.46 o 
   3  -6  13        2.31        1.43      0.52 o 
   4  -6  13        3.30        3.72      0.63 o 
   5  -6  13        0.66        0.34      0.46 o 
  -8  -5  13        1.59        1.14      0.52 o 
  -7  -5  13        6.97        6.70      0.74 o 
  -6  -5  13        3.32        3.83      0.57 o 
  -5  -5  13        7.75        8.13      0.69 o 
  -4  -5  13        7.39        5.89      0.63 o 
  -3  -5  13        8.42        8.70      0.74 o 
  -2  -5  13        3.66        3.32      0.52 o 
  -1  -5  13        4.73        5.38      0.57 o 
   0  -5  13       15.58       17.46      0.97 o 
   1  -5  13        3.47        3.38      0.52 o 
   2  -5  13       28.81       29.13      1.26 o 
   3  -5  13        4.83        3.72      0.57 o 
   4  -5  13        1.90        0.80      0.52 o 
   5  -5  13        0.81        0.69      0.52 o 
   6  -5  13        2.23        2.69      0.63 o 
  -8  -4  13        4.56        4.92      0.63 o 
  -7  -4  13        4.33        5.55      0.63 o 
  -6  -4  13        0.69        0.60      0.26 o 
  -5  -4  13       18.63       18.00      0.62 o 
  -4  -4  13        6.53        6.11      0.52 o 
  -3  -4  13       45.63       45.57      1.34 o 
  -2  -4  13        2.66        2.19      0.40 o 
  -1  -4  13       31.05       31.69      1.14 o 
   0  -4  13       15.61       15.71      0.56 o 
   1  -4  13       20.26       19.17      0.97 o 
   2  -4  13        0.06       -0.06      0.34 o 
   3  -4  13       13.11       11.79      0.92 o 
   4  -4  13        6.55        6.30      0.74 o 
  -8  -3  13        3.89        3.15      0.46 o 
  -7  -3  13       42.05       41.71      0.81 o 
  -6  -3  13        0.68        0.93      0.25 o 
  -5  -3  13       25.17       26.10      0.59 o 
  -4  -3  13        5.67        4.69      0.30 o 
  -3  -3  13        5.10        4.92      0.27 o 
  -2  -3  13       23.40       23.44      0.71 o 
  -1  -3  13       13.54       12.39      0.56 o 
   0  -3  13        7.48        7.83      0.35 o 
   1  -3  13        7.80        7.34      0.46 o 
   2  -3  13       34.99       34.38      0.91 o 
   3  -3  13       40.94       41.53      1.03 o 
   4  -3  13        6.22        6.40      0.46 o 
   5  -3  13        7.24        7.73      0.69 o 
 -11  -2  13        1.31        0.52      0.46 o 
 -10  -2  13        2.12        2.17      0.52 o 
  -9  -2  13        3.24        3.20      0.52 o 
  -8  -2  13        9.16        9.11      0.55 o 
  -7  -2  13        1.26        1.28      0.16 o 
  -6  -2  13       19.75       19.45      0.48 o 
  -5  -2  13        7.04        7.27      0.31 o 
  -4  -2  13        6.34        5.98      0.27 o 
  -3  -2  13       22.35       20.85      0.44 o 
  -2  -2  13        1.68        1.39      0.17 o 
  -1  -2  13       43.68       42.40      0.69 o 
   0  -2  13       17.25       17.74      0.45 o 
   1  -2  13       17.17       16.44      0.47 o 
   2  -2  13       26.95       26.65      0.84 o 
   3  -2  13       31.47       30.67      0.70 o 
   4  -2  13        6.30        6.08      0.44 o 
   5  -2  13        1.51        1.89      0.29 o 
   6  -2  13        2.77        2.75      0.57 o 
   7  -2  13        1.04        1.60      0.57 o 
 -12  -1  13        0.91        1.14      0.57 o 
 -11  -1  13        1.50        1.03      0.52 o 
 -10  -1  13        1.10        0.86      0.46 o 
  -9  -1  13       18.86       18.55      0.55 o 
  -8  -1  13        3.28        3.14      0.28 o 
  -7  -1  13       18.66       17.13      0.65 o 
  -6  -1  13       46.23       44.26      0.84 o 
  -5  -1  13        7.20        6.39      0.33 o 
  -4  -1  13       93.05       84.57      1.28 o 
  -3  -1  13        2.76        2.94      0.24 o 
  -2  -1  13       60.48       59.11      0.98 o 
  -1  -1  13       54.46       51.08      1.07 o 
   0  -1  13       94.25       94.12      1.70 o 
   1  -1  13        6.01        6.00      0.40 o 
   2  -1  13      100.06       96.39      1.80 o 
   3  -1  13       27.08       26.50      0.86 o 
   4  -1  13        0.54       -0.24      0.29 o 
   5  -1  13        4.70        4.05      0.40 o 
   6  -1  13        0.15        0.11      0.46 o 
   7  -1  13       10.04       11.90      1.03 o 
 -12   0  13        4.36        3.38      0.69 o 
 -11   0  13        0.94        0.86      0.52 o 
 -10   0  13        1.92        1.53      0.32 o 
  -9   0  13        0.59        1.32      0.25 o 
  -8   0  13        9.63        8.53      0.43 o 
  -7   0  13        0.27        0.19      0.27 o 
  -6   0  13       92.27       98.55      1.48 o 
  -5   0  13        2.43        2.73      0.25 o 
  -4   0  13       52.37       49.38      0.88 o 
  -3   0  13        9.90       10.72      0.60 o 
  -2   0  13       17.89       18.48      0.49 o 
  -1   0  13        1.67        1.62      0.26 o 
   0   0  13        0.02        0.22      0.19 o 
   1   0  13       19.68       19.49      0.65 o 
   2   0  13       15.69       17.80      0.67 o 
   3   0  13        1.32        1.57      0.30 o 
   4   0  13       15.71       13.12      0.66 o 
   5   0  13        0.82        0.96      0.34 o 
   6   0  13        4.98        4.69      0.74 o 
   7   0  13        1.33        1.09      0.57 o 
 -12   1  13        0.87        0.29      0.57 o 
 -11   1  13        1.50        0.80      0.57 o 
 -10   1  13        1.04        0.79      0.27 o 
  -9   1  13       19.40       18.75      0.61 o 
  -8   1  13        3.25        2.63      0.29 o 
  -7   1  13       17.23       15.22      0.53 o 
  -6   1  13       47.04       46.94      1.08 o 
  -5   1  13        7.64        7.21      0.36 o 
  -4   1  13       93.59       86.23      1.32 o 
  -3   1  13        2.76        3.11      0.33 o 
  -2   1  13       60.62       60.45      1.23 o 
  -1   1  13       54.75       51.42      1.11 o 
   0   1  13       95.72       95.97      1.76 o 
   1   1  13        6.54        6.00      0.40 o 
   2   1  13      102.12      101.19      2.58 o 
   3   1  13       27.83       27.49      1.29 o 
   4   1  13        0.49       -0.40      0.40 o 
   5   1  13        4.87        4.64      0.69 o 
   6   1  13        0.13        0.63      0.52 o 
   7   1  13       10.18       13.39      1.14 o 
 -12   2  13        1.90        0.92      0.63 o 
 -11   2  13        1.38        0.46      0.57 o 
 -10   2  13        2.09        1.32      0.42 o 
  -9   2  13        3.31        3.48      0.45 o 
  -8   2  13        8.99        8.00      0.55 o 
  -7   2  13        1.18        1.20      0.32 o 
  -6   2  13       20.82       22.63      0.75 o 
  -5   2  13        6.59        7.01      0.38 o 
  -4   2  13        6.82        5.93      0.40 o 
  -3   2  13       22.41       22.62      0.71 o 
  -2   2  13        1.69        1.14      0.34 o 
  -1   2  13       42.30       41.84      1.43 o 
   0   2  13       16.63       16.77      0.92 o 
   1   2  13       16.62       16.25      0.92 o 
   2   2  13       26.16       26.27      1.20 o 
   3   2  13       30.81       30.68      1.32 o 
   4   2  13        5.73        4.98      0.69 o 
   5   2  13        1.50        2.06      0.63 o 
   6   2  13        2.73        2.58      0.63 o 
   7   2  13        0.97        2.17      0.69 o 
 -12   3  13        0.96        1.03      0.63 o 
 -11   3  13        0.31       -0.46      0.46 o 
 -10   3  13        0.30       -0.23      0.36 o 
  -9   3  13        1.04        0.60      0.38 o 
  -8   3  13        3.93        3.45      0.69 o 
  -7   3  13       41.98       41.59      1.86 o 
  -6   3  13        0.62        0.46      0.28 o 
  -5   3  13       25.06       26.79      0.81 o 
  -4   3  13        6.49        5.62      0.42 o 
  -3   3  13        5.37        5.64      0.72 o 
  -2   3  13       23.40       23.75      1.03 o 
  -1   3  13       13.72       13.68      0.80 o 
   0   3  13        8.49        8.36      0.74 o 
   1   3  13        8.12        8.58      0.74 o 
   2   3  13       35.69       36.11      1.43 o 
   3   3  13       42.08       41.66      1.60 o 
   4   3  13        6.30        5.32      0.74 o 
   5   3  13        7.59        6.07      0.80 o 
   6   3  13        0.14        0.00      0.52 o 
   7   3  13        0.21        0.06      0.63 o 
 -11   4  13        0.82        0.74      0.57 o 
 -10   4  13        2.18        2.15      0.46 o 
  -9   4  13        0.98        0.86      0.36 o 
  -8   4  13        4.72        4.74      0.60 o 
  -7   4  13        4.32        3.89      0.45 o 
  -6   4  13        0.51        0.58      0.30 o 
  -5   4  13       18.59       17.16      0.71 o 
  -4   4  13        6.11        4.14      0.38 o 
  -3   4  13       46.05       45.35      2.23 o 
  -2   4  13        2.66        2.00      0.46 o 
  -1   4  13       30.96       30.16      1.20 o 
   0   4  13       15.46       15.85      0.92 o 
   1   4  13       20.15       20.32      1.03 o 
   2   4  13        0.06        0.17      0.40 o 
   3   4  13       13.32       11.73      0.97 o 
   4   4  13        6.00        6.01      0.80 o 
   5   4  13        0.83        0.86      0.57 o 
   6   4  13        7.62        9.10      0.97 o 
   7   4  13        0.63        0.00      0.63 o 
 -11   5  13        0.72        0.92      0.63 o 
 -10   5  13        0.80        0.54      0.42 o 
  -9   5  13        2.76        2.93      0.46 o 
  -8   5  13        1.52        0.98      0.43 o 
  -7   5  13        7.29        7.29      0.55 o 
  -6   5  13        3.15        3.55      0.42 o 
  -5   5  13        7.93        8.31      0.74 o 
  -4   5  13        6.72        6.35      0.52 o 
  -3   5  13        8.24        9.05      0.69 o 
  -2   5  13        4.30        3.66      0.52 o 
  -1   5  13        4.65        6.30      0.63 o 
   0   5  13       15.29       18.37      0.97 o 
   1   5  13        3.27        3.09      0.52 o 
   2   5  13       27.91       26.84      1.26 o 
   3   5  13        5.04        4.29      0.69 o 
   4   5  13        1.99        1.89      0.57 o 
   5   5  13        0.84        1.03      0.57 o 
   6   5  13        2.24        3.38      0.74 o 
 -10   6  13        1.20        0.74      0.63 o 
  -9   6  13        0.02        0.11      0.52 o 
  -8   6  13        1.04        1.04      0.43 o 
  -7   6  13        1.78        2.06      0.57 o 
  -6   6  13        9.57       10.53      0.92 o 
  -5   6  13        5.08        5.55      0.74 o 
  -4   6  13        7.81        7.61      0.74 o 
  -3   6  13        9.00       10.59      0.86 o 
   1   6  13        1.43        0.80      0.46 o 
   2   6  13        0.99        0.69      0.46 o 
   3   6  13        2.47        0.86      0.52 o 
   4   6  13        3.34        2.58      0.63 o 
   5   6  13        0.67        0.34      0.57 o 
  -9   7  13        3.34        4.35      0.74 o 
  -8   7  13        5.09        6.41      0.80 o 
  -7   7  13        1.13        1.66      0.63 o 
  -5  -9  14        0.04       -0.09      0.19 o 
  -4  -9  14        0.74        0.83      0.22 o 
  -3  -9  14        1.55        2.04      0.25 o 
  -2  -9  14        0.11        0.08      0.21 o 
  -1  -9  14        1.38        1.43      0.25 o 
   0  -9  14        1.03        1.14      0.52 o 
  -7  -8  14        0.40        0.46      0.52 o 
  -6  -8  14        0.62        0.57      0.52 o 
  -5  -8  14        0.68        1.55      0.52 o 
  -4  -8  14        0.60        1.37      0.52 o 
  -3  -8  14        0.68        0.86      0.46 o 
  -2  -8  14        5.11        6.24      0.69 o 
  -1  -8  14        1.58        1.26      0.52 o 
   0  -8  14        0.10       -0.06      0.40 o 
   1  -8  14        5.34        5.44      0.74 o 
   2  -8  14        0.00       -0.46      0.46 o 
  -9  -7  14        1.56        2.75      0.63 o 
  -8  -7  14        2.68        3.26      0.69 o 
  -7  -7  14        0.02       -0.34      0.46 o 
  -6  -7  14        1.27        1.37      0.52 o 
  -5  -7  14        4.63        5.15      0.69 o 
  -4  -7  14        2.60        2.63      0.57 o 
  -3  -7  14        4.01        3.20      0.57 o 
  -2  -7  14        0.07        0.29      0.40 o 
  -1  -7  14        4.08        4.29      0.63 o 
   0  -7  14        0.25        0.17      0.46 o 
   1  -7  14        3.61        3.61      0.63 o 
   2  -7  14        2.68        2.63      0.57 o 
   3  -7  14        1.57        0.92      0.52 o 
   4  -7  14        0.97        1.37      0.57 o 
  -9  -6  14        5.57        5.38      0.74 o 
  -8  -6  14        2.18        2.23      0.57 o 
  -7  -6  14        1.53        2.52      0.57 o 
  -6  -6  14        2.53        2.58      0.57 o 
  -5  -6  14        2.00        1.66      0.52 o 
  -4  -6  14        2.58        3.26      0.57 o 
  -3  -6  14        0.62        1.09      0.46 o 
  -2  -6  14        1.59        0.40      0.40 o 
  -1  -6  14       11.18       12.08      0.92 o 
   0  -6  14        5.24        6.35      0.69 o 
   1  -6  14        8.19        8.87      0.80 o 
   2  -6  14        0.61       -0.40      0.46 o 
   3  -6  14        1.37        1.09      0.52 o 
   4  -6  14        0.73        0.57      0.52 o 
   5  -6  14        2.13        1.66      0.57 o 
  -8  -5  14        1.01        0.97      0.52 o 
  -7  -5  14        4.96        5.67      0.69 o 
  -6  -5  14        8.59       11.05      0.92 o 
  -5  -5  14        6.77        6.87      0.69 o 
  -4  -5  14        4.51        5.09      0.63 o 
  -3  -5  14       20.24       21.98      1.09 o 
  -2  -5  14        5.51        3.83      0.57 o 
  -1  -5  14        9.00        9.79      0.86 o 
   0  -5  14        8.98        9.67      0.86 o 
   1  -5  14       13.30       12.99      0.97 o 
   2  -5  14        8.10        8.30      0.80 o 
   3  -5  14        3.96        3.38      0.63 o 
   4  -5  14        4.23        4.81      0.69 o 
   5  -5  14        0.20        0.29      0.52 o 
  -8  -4  14        1.29        1.83      0.57 o 
  -7  -4  14       12.11       12.59      0.97 o 
  -6  -4  14        7.05        7.22      0.46 o 
  -5  -4  14        0.65       -0.08      0.22 o 
  -4  -4  14       11.31       10.61      0.52 o 
  -3  -4  14        7.30        7.26      0.46 o 
  -2  -4  14       33.01       33.55      0.85 o 
  -1  -4  14       19.02       20.01      0.72 o 
   0  -4  14        3.63        4.41      0.57 o 
   1  -4  14        4.56        5.38      0.63 o 
   2  -4  14        3.57        4.41      0.57 o 
   3  -4  14        4.00        4.12      0.63 o 
   4  -4  14        2.00        2.46      0.57 o 
  -8  -3  14       15.06       15.68      0.86 o 
  -7  -3  14        0.62        0.76      0.25 o 
  -6  -3  14        3.62        3.22      0.29 o 
  -5  -3  14        7.34        7.35      0.35 o 
  -4  -3  14        5.27        6.51      0.34 o 
  -3  -3  14        9.54        8.92      0.39 o 
  -2  -3  14       15.36       14.41      0.47 o 
  -1  -3  14       27.39       27.82      0.63 o 
   0  -3  14       13.52       12.67      0.45 o 
   1  -3  14       10.90        9.46      0.43 o 
   2  -3  14       32.38       33.64      0.93 o 
   3  -3  14        5.20        6.02      0.46 o 
   4  -3  14       25.10       26.73      1.20 o 
   5  -3  14        4.11        3.78      0.57 o 
 -11  -2  14        1.03        0.46      0.46 o 
 -10  -2  14        1.04        0.52      0.46 o 
  -9  -2  14        3.02        3.55      0.57 o 
  -8  -2  14        2.64        1.63      0.34 o 
  -7  -2  14       21.98       22.56      0.63 o 
  -6  -2  14        4.26        4.24      0.28 o 
  -5  -2  14        6.88        6.61      0.31 o 
  -4  -2  14       18.71       18.01      0.46 o 
  -3  -2  14        2.20        2.15      0.18 o 
  -2  -2  14       56.41       54.08      1.02 o 
  -1  -2  14        8.48        8.57      0.31 o 
   0  -2  14       16.22       15.26      0.40 o 
   1  -2  14        9.59        8.63      0.45 o 
   2  -2  14       12.12       11.49      0.52 o 
   3  -2  14       16.63       16.80      0.62 o 
   4  -2  14        2.81        2.49      0.31 o 
   5  -2  14        4.35        4.58      0.69 o 
   6  -2  14        0.96        1.26      0.52 o 
   7  -2  14        0.40        0.29      0.52 o 
 -12  -1  14        0.55        0.06      0.57 o 
 -11  -1  14        0.34        0.29      0.52 o 
 -10  -1  14        2.96        2.86      0.57 o 
  -9  -1  14        8.18        7.95      0.39 o 
  -8  -1  14        4.03        3.86      0.33 o 
  -7  -1  14        1.62        1.37      0.21 o 
  -6  -1  14        2.30        3.06      0.27 o 
  -5  -1  14       25.00       22.83      0.57 o 
  -4  -1  14        3.45        3.13      0.39 o 
  -3  -1  14       14.85       14.35      0.45 o 
  -2  -1  14        4.03        3.62      0.65 o 
  -1  -1  14       11.17       11.30      0.43 o 
   0  -1  14        3.02        3.08      0.30 o 
   1  -1  14        6.51        6.10      0.40 o 
   2  -1  14        2.83        2.03      0.30 o 
   3  -1  14        0.01       -0.22      0.22 o 
   4  -1  14        3.87        3.38      0.37 o 
   5  -1  14        4.62        5.89      0.74 o 
   6  -1  14        0.61        0.34      0.52 o 
   7  -1  14        7.73        9.04      0.97 o 
 -12   0  14        0.59        0.86      0.63 o 
 -11   0  14        1.34        1.26      0.57 o 
 -10   0  14        1.53        0.82      0.38 o 
  -9   0  14       14.05       14.87      0.56 o 
  -8   0  14        1.14        0.57      0.24 o 
  -7   0  14        1.10        0.97      0.24 o 
  -6   0  14        3.66        3.71      0.29 o 
  -5   0  14       25.52       28.84      0.67 o 
  -4   0  14        9.39        9.64      0.64 o 
  -3   0  14       19.17       19.44      0.54 o 
  -2   0  14       11.27       11.65      0.44 o 
  -1   0  14       21.93       22.81      1.32 o 
   0   0  14       25.37       22.94      0.73 o 
   1   0  14       55.75       53.87      1.21 o 
   2   0  14       12.23       10.86      0.55 o 
   3   0  14        6.81        5.71      0.46 o 
   4   0  14        1.28        0.86      0.27 o 
   5   0  14       18.40       19.39      1.06 o 
   6   0  14        0.14       -0.46      0.52 o 
   7   0  14        0.23        0.74      0.57 o 
 -12   1  14        0.55        0.63      0.63 o 
 -11   1  14        0.33        0.17      0.57 o 
 -10   1  14        2.88        2.49      0.32 o 
  -9   1  14        8.14        8.45      0.45 o 
  -8   1  14        3.88        3.94      0.34 o 
  -7   1  14        1.60        1.24      0.24 o 
  -6   1  14        2.35        3.18      0.60 o 
  -5   1  14       25.65       24.16      0.64 o 
  -4   1  14        3.68        2.94      0.27 o 
  -3   1  14       14.12       14.39      0.48 o 
  -2   1  14        3.90        4.20      0.29 o 
  -1   1  14       10.48       10.44      0.53 o 
   0   1  14        2.96        2.61      0.30 o 
   1   1  14        6.07        4.93      0.43 o 
   2   1  14        2.44        1.79      0.32 o 
   3   1  14        0.01       -0.23      0.23 o 
   4   1  14        3.50        2.75      0.57 o 
   5   1  14        4.72        5.49      0.74 o 
   6   1  14        0.59       -0.52      0.52 o 
   7   1  14        7.78        9.27      1.03 o 
 -12   2  14        0.78       -0.06      0.57 o 
 -11   2  14        1.07        0.46      0.52 o 
 -10   2  14        0.99        0.63      0.40 o 
  -9   2  14        3.37        3.64      0.49 o 
  -8   2  14        2.65        2.05      0.38 o 
  -7   2  14       21.22       22.31      0.83 o 
  -6   2  14        4.12        3.89      0.60 o 
  -5   2  14        6.75        6.41      0.52 o 
  -4   2  14       18.66       18.95      0.69 o 
  -3   2  14        2.26        1.84      0.32 o 
  -2   2  14       56.24       53.80      1.72 o 
  -1   2  14        8.85        8.93      0.74 o 
   0   2  14       17.15       15.45      0.92 o 
   1   2  14        9.47        8.81      0.74 o 
   2   2  14       12.52       11.05      0.92 o 
   3   2  14       15.82       15.22      1.09 o 
   4   2  14        2.82        3.26      0.63 o 
   5   2  14        4.66        3.43      0.74 o 
   6   2  14        0.94        0.11      0.57 o 
   7   2  14        0.45        0.74      0.69 o 
 -11   3  14        0.32        0.03      0.40 o 
 -10   3  14        1.29        1.33      0.66 o 
  -9   3  14       11.04       12.60      0.79 o 
  -8   3  14       15.12       16.40      0.79 o 
  -7   3  14        0.60        0.56      0.34 o 
  -6   3  14        3.87        2.90      0.40 o 
  -5   3  14        7.10        7.06      0.50 o 
  -4   3  14        5.28        6.18      0.49 o 
  -3   3  14        8.89        8.28      0.83 o 
  -2   3  14       15.31       14.71      0.92 o 
  -1   3  14       26.81       26.44      1.20 o 
   0   3  14       13.77       12.76      0.86 o 
   1   3  14       10.35        9.84      0.86 o 
   2   3  14       32.53       31.48      1.37 o 
   3   3  14        5.05        5.27      0.74 o 
   4   3  14       25.35       24.55      1.43 o 
   5   3  14        4.19        2.58      0.69 o 
   6   3  14        2.15        2.29      0.69 o 
 -11   4  14        1.30        1.29      0.46 o 
 -10   4  14        3.02        3.02      0.60 o 
  -9   4  14        3.74        3.93      0.57 o 
  -8   4  14        1.32        1.66      0.40 o 
  -7   4  14       12.43       11.60      1.20 o 
  -6   4  14        6.99        7.60      0.55 o 
  -5   4  14        0.64        0.77      0.30 o 
  -4   4  14       11.55       11.56      0.61 o 
  -3   4  14        7.33        7.65      0.53 o 
  -2   4  14       34.10       34.11      1.32 o 
  -1   4  14       18.47       18.71      1.03 o 
   0   4  14        3.32        3.66      0.57 o 
   1   4  14        4.16        4.69      0.63 o 
   2   4  14        3.74        3.38      0.63 o 
   3   4  14        3.77        4.06      0.69 o 
   4   4  14        1.96        2.29      0.63 o 
   5   4  14        0.08       -0.52      0.52 o 
   6   4  14        2.50        2.58      0.74 o 
 -10   5  14        1.27        1.56      0.46 o 
  -9   5  14        2.83        3.41      0.49 o 
  -8   5  14        1.17        0.71      0.57 o 
  -7   5  14        4.91        4.80      0.50 o 
  -6   5  14        8.29        9.02      1.03 o 
  -5   5  14        6.69        7.22      0.63 o 
  -4   5  14        4.45        5.69      0.49 o 
  -3   5  14       20.01       21.91      0.79 o 
  -2   5  14        5.59        6.18      0.69 o 
  -1   5  14        9.54       10.93      0.86 o 
   0   5  14        9.11       10.93      0.86 o 
   1   5  14       13.46       12.88      0.97 o 
   2   5  14        8.44        8.70      0.86 o 
   3   5  14        3.87        3.20      0.69 o 
   4   5  14        4.44        6.12      0.80 o 
   5   5  14        0.18        0.40      0.57 o 
 -10   6  14        0.22        0.66      0.42 o 
  -9   6  14        5.61        5.84      0.86 o 
  -8   6  14        2.12        2.23      0.63 o 
  -7   6  14        1.71        2.02      0.42 o 
  -6   6  14        2.66        2.29      0.63 o 
  -5   6  14        2.15        1.37      0.57 o 
  -4   6  14        2.57        2.17      0.57 o 
  -3   6  14        0.61        0.80      0.46 o 
  -2   6  14        1.30        1.37      0.52 o 
   0   6  14        4.98        5.15      0.69 o 
   1   6  14        8.36        7.84      0.80 o 
   2   6  14        0.59        0.86      0.52 o 
   3   6  14        1.49        1.77      0.57 o 
   4   6  14        0.71        1.09      0.57 o 
   5   6  14        2.11        2.86      0.69 o 
  -9   7  14        1.51        0.86      0.63 o 
  -8   7  14        2.51        2.23      0.69 o 
  -5   7  14        4.80        5.55      0.80 o 
   4   7  14        0.90        0.57      0.57 o 
  -6  -8  15        0.78        0.92      0.52 o 
  -5  -8  15        1.10        1.77      0.57 o 
  -4  -8  15        0.49        1.26      0.57 o 
  -3  -8  15        1.96        2.69      0.57 o 
  -2  -8  15        0.38        1.14      0.52 o 
  -1  -8  15        0.63        0.46      0.52 o 
   0  -8  15        0.08       -0.34      0.46 o 
   1  -8  15        0.08        0.86      0.52 o 
  -8  -7  15        1.46        2.35      0.63 o 
  -7  -7  15        1.67        1.55      0.57 o 
  -6  -7  15        0.09       -0.40      0.46 o 
  -5  -7  15        0.85        0.34      0.52 o 
  -4  -7  15       14.35       17.57      1.14 o 
  -3  -7  15        5.11        5.44      0.69 o 
  -2  -7  15        5.18        5.32      0.69 o 
  -1  -7  15        4.26        4.81      0.69 o 
   0  -7  15        0.89       -0.06      0.46 o 
   1  -7  15        8.01        7.27      0.80 o 
   2  -7  15        0.58        0.63      0.52 o 
   3  -7  15        1.39        2.35      0.57 o 
  -9  -6  15        4.64        5.95      0.92 o 
  -8  -6  15        0.27        0.52      0.52 o 
  -7  -6  15        1.99        3.03      0.63 o 
  -6  -6  15        0.34        0.29      0.46 o 
  -5  -6  15        2.53        1.32      0.52 o 
  -4  -6  15        0.05        0.92      0.46 o 
  -3  -6  15        3.32        3.89      0.63 o 
  -2  -6  15        1.70        2.40      0.52 o 
  -1  -6  15        4.99        5.04      0.69 o 
   0  -6  15        0.70        0.80      0.46 o 
   1  -6  15        5.60        4.41      0.63 o 
   2  -6  15        2.36        3.15      0.63 o 
   3  -6  15        1.53        0.40      0.52 o 
   4  -6  15        0.08        0.06      0.52 o 
  -7  -5  15        2.09        2.52      0.57 o 
  -6  -5  15        7.52        8.64      0.80 o 
  -5  -5  15        3.47        3.83      0.63 o 
  -4  -5  15       16.98       19.63      1.09 o 
  -3  -5  15        5.76        6.58      0.69 o 
  -2  -5  15        0.92        1.03      0.46 o 
  -1  -5  15        2.96        2.69      0.52 o 
   0  -5  15        8.40        7.61      0.74 o 
   1  -5  15       12.46       12.76      0.97 o 
   2  -5  15        0.40        0.63      0.46 o 
   3  -5  15        1.53        1.49      0.52 o 
   4  -5  15        1.01        0.86      0.52 o 
  -7  -4  15        0.17        0.34      0.46 o 
  -6  -4  15        2.16        2.32      0.36 o 
  -5  -4  15        2.71        2.59      0.34 o 
  -4  -4  15        1.60        0.70      0.27 o 
  -3  -4  15       36.79       38.99      0.97 o 
  -2  -4  15        3.53        3.19      0.34 o 
  -1  -4  15        4.66        4.75      0.63 o 
   0  -4  15        3.00        2.86      0.52 o 
   1  -4  15        0.73        0.46      0.40 o 
   2  -4  15        3.99        4.01      0.63 o 
  -8  -3  15        1.10        0.57      0.46 o 
  -7  -3  15        4.18        4.47      0.40 o 
  -6  -3  15       10.49       11.22      0.48 o 
  -5  -3  15        6.85        7.15      0.40 o 
  -4  -3  15        0.28        0.04      0.21 o 
  -3  -3  15        4.95        4.82      0.32 o 
  -2  -3  15        8.53        8.79      0.41 o 
  -1  -3  15        0.98        0.88      0.22 o 
   0  -3  15       26.55       27.04      0.65 o 
   1  -3  15        0.29       -0.01      0.21 o 
   2  -3  15        3.44        3.81      0.66 o 
   3  -3  15       10.29       10.59      0.86 o 
   4  -3  15        1.18        1.03      0.46 o 
 -11  -2  15        0.27       -0.46      0.46 o 
 -10  -2  15        5.10        6.30      0.69 o 
  -9  -2  15       23.22       24.97      0.89 o 
  -8  -2  15        8.38        8.46      0.77 o 
  -7  -2  15        5.52        5.50      0.30 o 
  -6  -2  15        6.23        5.91      0.30 o 
  -5  -2  15       10.05        9.46      0.41 o 
  -4  -2  15        0.30        0.09      0.17 o 
  -3  -2  15       36.26       36.53      0.72 o 
  -2  -2  15        3.24        2.86      0.24 o 
  -1  -2  15       17.20       17.10      0.50 o 
   0  -2  15        7.81        7.18      0.37 o 
   1  -2  15       12.03       11.26      0.51 o 
   2  -2  15       14.28       13.25      0.55 o 
   3  -2  15        0.96        0.60      0.26 o 
   4  -2  15        7.67        8.30      0.80 o 
   5  -2  15        2.36        2.23      0.57 o 
   6  -2  15        1.71        2.06      0.57 o 
 -11  -1  15        1.26        0.57      0.57 o 
 -10  -1  15       10.26       10.53      0.92 o 
  -9  -1  15        1.92        2.35      0.27 o 
  -8  -1  15        1.24        1.21      0.24 o 
  -7  -1  15        1.55        2.18      0.31 o 
  -6  -1  15        3.12        2.88      0.34 o 
  -5  -1  15        4.08        2.79      0.27 o 
  -4  -1  15       62.04       58.25      1.03 o 
  -3  -1  15       19.12       19.24      0.55 o 
  -2  -1  15       13.58       14.32      0.48 o 
  -1  -1  15       19.06       20.13      0.57 o 
   0  -1  15       13.00       12.70      0.72 o 
   1  -1  15        5.38        4.57      0.40 o 
   2  -1  15        3.15        2.24      0.32 o 
   3  -1  15        2.40        2.74      0.40 o 
   4  -1  15        4.94        5.55      0.74 o 
   5  -1  15        2.87        2.92      0.63 o 
   6  -1  15        1.30        3.15      0.69 o 
 -11   0  15        0.05       -0.52      0.52 o 
 -10   0  15       14.53       15.92      0.85 o 
  -9   0  15       15.81       17.37      1.05 o 
  -8   0  15        0.97        0.79      0.24 o 
  -7   0  15       32.74       34.18      0.79 o 
  -6   0  15        4.90        4.25      0.33 o 
  -5   0  15       15.47       15.99      0.78 o 
  -4   0  15        1.17        1.88      0.24 o 
  -3   0  15        1.62        1.90      0.32 o 
  -2   0  15        7.90        7.83      0.38 o 
  -1   0  15       18.64       20.50      0.71 o 
   0   0  15       15.76       15.96      0.63 o 
   1   0  15        2.25        2.42      0.37 o 
   2   0  15       38.41       38.17      1.03 o 
   3   0  15        0.03        0.07      0.23 o 
   4   0  15        0.01       -0.07      0.24 o 
   5   0  15        3.22        3.72      0.69 o 
   6   0  15        1.89        1.66      0.63 o 
 -11   1  15        1.14        0.46      0.57 o 
 -10   1  15       10.32        9.39      0.67 o 
  -9   1  15        1.84        2.29      0.31 o 
  -8   1  15        1.34        1.20      0.27 o 
  -7   1  15        1.65        2.00      0.29 o 
  -6   1  15        2.75        2.47      0.31 o 
  -5   1  15        3.92        2.81      0.36 o 
  -4   1  15       63.78       62.63      1.08 o 
  -3   1  15       18.84       19.12      0.57 o 
  -2   1  15       12.61       13.92      0.49 o 
  -1   1  15       19.57       20.60      0.86 o 
   0   1  15       12.34       12.62      0.94 o 
   1   1  15        5.73        5.92      0.46 o 
   2   1  15        3.11        2.96      0.60 o 
   3   1  15        2.30        2.17      0.57 o 
   4   1  15        5.04        5.95      0.80 o 
   5   1  15        2.98        2.86      0.69 o 
   6   1  15        1.27        1.60      0.69 o 
 -11   2  15        0.26        0.54      0.42 o 
 -10   2  15        5.45        6.03      0.59 o 
  -9   2  15       23.00       23.60      0.97 o 
  -8   2  15        8.28        8.26      0.60 o 
  -7   2  15        5.84        5.14      0.50 o 
  -6   2  15        6.00        5.29      0.54 o 
  -5   2  15       10.03        8.81      0.57 o 
  -4   2  15        0.29        0.76      0.30 o 
  -3   2  15       35.19       38.05      1.26 o 
  -2   2  15        3.43        2.94      0.38 o 
  -1   2  15       18.01       17.97      0.97 o 
   0   2  15        7.74        8.18      0.80 o 
   1   2  15       12.49       11.90      0.92 o 
   2   2  15       14.44       13.39      0.97 o 
   3   2  15        0.94        0.80      0.57 o 
   4   2  15        7.28        8.13      0.92 o 
   5   2  15        2.46        3.03      0.69 o 
   6   2  15        1.72        0.80      0.63 o 
 -11   3  15        2.57        2.61      0.57 o 
 -10   3  15        6.60        8.06      0.67 o 
  -9   3  15        2.35        3.06      0.46 o 
  -8   3  15        1.10        0.92      0.36 o 
  -7   3  15        4.14        4.53      0.49 o 
  -6   3  15       10.47       11.53      0.92 o 
  -5   3  15        6.86        7.37      1.03 o 
  -4   3  15        0.39        0.29      0.43 o 
  -3   3  15        5.00        5.06      0.46 o 
  -2   3  15        8.50        6.81      0.69 o 
  -1   3  15        1.09        0.57      0.40 o 
   0   3  15       26.06       24.78      1.26 o 
   1   3  15        0.44        0.34      0.46 o 
   2   3  15        3.35        3.43      0.63 o 
   3   3  15       10.35       11.10      1.03 o 
   4   3  15        1.24        1.43      0.57 o 
   5   3  15        1.01        1.60      0.63 o 
   6   3  15        0.96        0.92      0.69 o 
 -10   4  15        0.63        1.31      0.46 o 
  -9   4  15        9.68        9.94      0.69 o 
  -8   4  15        2.47        2.55      0.46 o 
  -7   4  15        0.15       -0.05      0.34 o 
  -6   4  15        2.24        1.73      0.40 o 
  -5   4  15        2.54        2.68      0.40 o 
  -4   4  15        1.62        1.00      0.34 o 
  -3   4  15       37.35       38.90      1.11 o 
  -2   4  15        3.42        2.52      0.52 o 
  -1   4  15        4.66        4.81      0.63 o 
   0   4  15        2.89        2.35      0.57 o 
   1   4  15        0.66        0.17      0.46 o 
   2   4  15        4.10        3.43      0.69 o 
   3   4  15        2.58        2.00      0.63 o 
   4   4  15        3.25        3.78      0.74 o 
   5   4  15        1.79        2.46      0.69 o 
 -10   5  15        5.60        7.04      0.65 o 
  -9   5  15        5.38        5.90      0.61 o 
  -8   5  15        1.44        1.98      0.45 o 
  -7   5  15        2.08        1.67      0.52 o 
  -6   5  15        7.60        7.82      0.61 o 
  -5   5  15        3.50        2.84      0.45 o 
  -4   5  15       16.34       18.57      0.83 o 
  -3   5  15        5.76        5.66      0.50 o 
  -2   5  15        0.89        0.43      0.34 o 
  -1   5  15        2.94        3.20      0.57 o 
   0   5  15        8.82        8.99      0.86 o 
   1   5  15       11.95       10.42      0.92 o 
   2   5  15        0.38        0.86      0.52 o 
   3   5  15        1.56        0.63      0.57 o 
   4   5  15        0.98        1.20      0.57 o 
  -9   6  15        4.61        5.31      0.59 o 
  -8   6  15        0.24        0.57      0.57 o 
  -7   6  15        1.95        2.29      0.63 o 
  -6   6  15        0.38        0.79      0.38 o 
  -5   6  15        2.56        2.23      0.63 o 
  -4   6  15        0.06        0.06      0.46 o 
  -3   6  15        3.70        2.92      0.63 o 
  -2   6  15        1.73        2.66      0.42 o 
  -1   6  15        4.77        5.49      0.74 o 
   0   6  15        0.78        0.86      0.52 o 
   1   6  15        5.51        5.21      0.74 o 
   2   6  15        2.54        2.80      0.69 o 
   3   6  15        1.54        1.26      0.63 o 
   4   6  15        0.11       -0.46      0.46 o 
  -8   7  15        1.46        2.35      0.69 o 
  -7   7  15        1.63        0.80      0.57 o 
   3   7  15        1.28        1.95      0.63 o 
  -5  -8  16        0.47        0.11      0.52 o 
  -4  -8  16        3.60        3.66      0.69 o 
  -3  -8  16        1.01        1.89      0.52 o 
  -2  -8  16        0.08       -0.23      0.46 o 
  -1  -8  16        0.81        1.14      0.52 o 
  -7  -7  16        1.72        2.75      0.63 o 
  -6  -7  16        0.56        0.92      0.52 o 
  -5  -7  16        0.44        0.34      0.52 o 
  -4  -7  16        0.22        0.40      0.46 o 
  -3  -7  16        0.95        1.89      0.52 o 
  -2  -7  16        2.55        2.46      0.57 o 
  -1  -7  16        1.16        0.69      0.52 o 
   0  -7  16        2.93        2.98      0.63 o 
   1  -7  16        0.36        0.23      0.46 o 
  -8  -6  16        0.68        1.43      0.57 o 
  -7  -6  16        0.40        0.40      0.52 o 
  -6  -6  16        0.37        0.23      0.46 o 
  -5  -6  16        1.24        1.37      0.57 o 
  -4  -6  16       18.82       21.80      1.26 o 
  -3  -6  16        3.33        3.38      0.57 o 
  -2  -6  16        1.72        2.46      0.57 o 
  -1  -6  16        0.84        0.97      0.52 o 
   0  -6  16        0.99        0.06      0.46 o 
   1  -6  16        3.28        2.69      0.63 o 
   2  -6  16        9.20       10.93      0.97 o 
   3  -6  16        0.36        0.06      0.52 o 
  -6  -5  16        0.23        0.46      0.52 o 
  -5  -5  16       11.42       13.16      1.03 o 
  -4  -5  16        4.10        4.46      0.63 o 
  -3  -5  16        6.40        6.18      0.69 o 
  -2  -5  16        5.47        5.49      0.69 o 
  -1  -5  16        1.88        2.17      0.57 o 
   0  -5  16        6.66        5.84      0.74 o 
   1  -5  16        2.92        2.92      0.57 o 
   2  -5  16        6.58        7.78      0.86 o 
   3  -5  16        0.70        0.63      0.57 o 
  -6  -4  16        2.24        2.00      0.52 o 
  -5  -4  16        6.70        6.65      0.48 o 
  -4  -4  16       21.59       22.51      0.78 o 
  -3  -4  16        5.16        5.52      0.42 o 
  -2  -4  16       16.12       17.51      1.03 o 
  -1  -4  16        3.61        4.29      0.63 o 
   0  -4  16        4.36        4.35      0.63 o 
   1  -4  16        0.78        0.63      0.46 o 
  -8  -3  16        1.79        1.89      0.52 o 
  -7  -3  16        4.01        3.83      0.63 o 
  -6  -3  16        0.92        0.80      0.34 o 
  -5  -3  16       11.64       10.31      0.57 o 
  -4  -3  16       16.56       17.63      0.56 o 
  -3  -3  16       32.19       35.26      0.76 o 
  -2  -3  16        3.40        3.47      0.31 o 
  -1  -3  16        1.47        1.41      0.24 o 
   0  -3  16        8.76        9.97      0.47 o 
   1  -3  16        3.69        3.45      0.38 o 
   2  -3  16        2.00        2.58      0.36 o 
   3  -3  16        1.00        1.95      0.52 o 
 -10  -2  16        0.25        0.46      0.46 o 
  -9  -2  16        4.51        5.94      0.80 o 
  -8  -2  16        3.59        3.04      0.40 o 
  -7  -2  16        1.26        0.96      0.77 o 
  -6  -2  16        8.86        8.65      0.36 o 
  -5  -2  16       13.70       12.24      0.57 o 
  -4  -2  16       31.51       31.10      0.66 o 
  -3  -2  16       11.46       11.55      0.46 o 
  -2  -2  16        8.82        9.30      0.40 o 
  -1  -2  16        7.71        7.47      0.46 o 
   0  -2  16        0.24        0.16      0.33 o 
   1  -2  16       12.74       12.67      0.53 o 
   2  -2  16       25.93       27.13      1.52 o 
   3  -2  16       10.86       11.45      1.03 o 
   4  -2  16        2.19        3.03      0.63 o 
   5  -2  16        0.15        0.46      0.46 o 
 -11  -1  16        0.25        0.46      0.57 o 
 -10  -1  16       20.26       26.47      1.03 o 
  -9  -1  16        1.36        0.98      0.38 o 
  -8  -1  16        4.19        4.17      0.30 o 
  -7  -1  16        1.40        1.06      0.24 o 
  -6  -1  16        2.79        2.68      0.28 o 
  -5  -1  16        3.27        3.26      0.29 o 
  -4  -1  16       15.28       16.16      0.54 o 
  -3  -1  16        7.50        7.53      0.39 o 
  -2  -1  16        3.28        3.11      0.33 o 
  -1  -1  16       21.48       22.79      0.62 o 
   0  -1  16        7.87        8.19      0.48 o 
   1  -1  16        6.16        6.09      1.26 o 
   2  -1  16        2.96        3.32      0.37 o 
   3  -1  16        0.33        0.34      0.52 o 
   4  -1  16        2.24        2.23      0.63 o 
   5  -1  16        2.39        3.15      0.69 o 
 -11   0  16        0.10        0.46      0.57 o 
 -10   0  16        2.35        4.16      0.52 o 
  -9   0  16        0.63        1.10      0.38 o 
  -8   0  16        0.73        0.12      0.21 o 
  -7   0  16        0.45        0.58      0.24 o 
  -6   0  16       14.60       13.23      0.55 o 
  -5   0  16        7.82        6.56      0.39 o 
  -4   0  16       97.04       98.86      1.71 o 
  -3   0  16        6.21        4.71      0.35 o 
  -2   0  16        0.15        0.21      0.21 o 
  -1   0  16        2.88        2.89      0.30 o 
   0   0  16        4.13        3.69      0.40 o 
   1   0  16       30.81       30.89      0.93 o 
   2   0  16        7.76        8.61      0.56 o 
   3   0  16        0.30        0.16      0.29 o 
   4   0  16        4.56        5.55      0.80 o 
   5   0  16        3.36        4.52      0.74 o 
 -11   1  16        0.26        0.92      0.57 o 
 -10   1  16       20.65       25.86      1.03 o 
  -9   1  16        1.26        1.58      0.42 o 
  -8   1  16        4.21        3.64      0.34 o 
  -7   1  16        1.52        1.71      0.30 o 
  -6   1  16        2.86        2.78      0.32 o 
  -5   1  16        3.08        3.18      0.33 o 
  -4   1  16       15.08       15.58      0.56 o 
  -3   1  16        6.82        6.65      0.45 o 
  -2   1  16        2.99        2.66      0.30 o 
  -1   1  16       21.59       24.06      0.79 o 
   0   1  16        7.78        6.54      0.57 o 
   1   1  16        6.08        5.24      0.46 o 
   2   1  16        3.02        3.24      0.42 o 
   3   1  16        0.35        0.29      0.46 o 
   4   1  16        2.26        2.40      0.69 o 
   5   1  16        2.23        2.35      0.69 o 
 -11   2  16        1.55        2.26      0.50 o 
 -10   2  16        0.27        0.99      0.42 o 
  -9   2  16        4.27        5.29      0.55 o 
  -8   2  16        3.45        3.06      0.54 o 
  -7   2  16        1.26        0.72      0.36 o 
  -6   2  16        8.65        7.44      0.59 o 
  -5   2  16       13.67       11.90      0.73 o 
  -4   2  16       33.11       33.88      1.01 o 
  -3   2  16       11.65       12.85      0.69 o 
  -2   2  16        8.55        9.02      0.66 o 
  -1   2  16        7.84        7.10      0.74 o 
   0   2  16        0.27        0.34      0.46 o 
   1   2  16       13.49       14.02      1.03 o 
   2   2  16       25.79       26.38      1.37 o 
   3   2  16       10.66        9.79      0.97 o 
   4   2  16        2.34        1.77      0.63 o 
   5   2  16        0.16       -0.40      0.57 o 
 -10   3  16        4.76        5.04      0.74 o 
  -9   3  16        4.17        4.45      0.55 o 
  -8   3  16        1.90        1.51      0.42 o 
  -7   3  16        4.06        3.66      0.49 o 
  -6   3  16        0.96        0.20      0.36 o 
  -5   3  16       11.65        9.75      0.69 o 
  -4   3  16       16.50       16.51      1.00 o 
  -3   3  16       32.04       36.02      1.05 o 
  -2   3  16        3.12        3.02      0.52 o 
  -1   3  16        1.65        1.95      0.52 o 
   0   3  16        8.49       10.02      0.92 o 
   1   3  16        3.66        2.98      0.63 o 
   2   3  16        1.73        1.32      0.57 o 
   3   3  16        1.02        2.29      0.63 o 
   4   3  16        4.93        6.70      0.92 o 
   5   3  16        3.91        3.43      0.80 o 
 -10   4  16        0.20        0.52      0.49 o 
  -9   4  16        6.87        7.48      0.65 o 
  -8   4  16        1.20        0.85      0.42 o 
  -7   4  16        0.36       -0.26      0.36 o 
  -6   4  16        2.38        1.62      0.42 o 
  -5   4  16        6.68        6.17      0.57 o 
  -4   4  16       20.67       21.12      0.87 o 
  -3   4  16        5.39        4.67      0.49 o 
  -2   4  16       16.30       19.05      0.83 o 
  -1   4  16        3.66        5.44      0.74 o 
   0   4  16        4.41        4.29      0.69 o 
   1   4  16        0.72        0.46      0.52 o 
   2   4  16       10.83       12.19      1.09 o 
   3   4  16        6.67        6.81      0.86 o 
   4   4  16        0.10       -0.23      0.52 o 
  -9   5  16        0.05        0.20      0.40 o 
  -8   5  16        0.25        0.29      0.40 o 
  -7   5  16        1.70        1.45      0.42 o 
  -6   5  16        0.26       -0.14      0.36 o 
  -5   5  16       11.55       11.47      0.73 o 
  -4   5  16        4.19        4.54      0.50 o 
  -3   5  16        6.86        6.83      0.57 o 
  -2   5  16        5.46        5.82      0.55 o 
  -1   5  16        1.74        1.14      0.52 o 
   0   5  16        6.83        6.98      0.86 o 
   1   5  16        2.96        2.98      0.69 o 
   2   5  16        6.34        6.35      0.86 o 
   3   5  16        0.67        0.74      0.63 o 
   4   5  16        2.25        1.14      0.69 o 
  -8   6  16        0.75        1.66      0.63 o 
  -7   6  16        0.40       -0.52      0.52 o 
  -6   6  16        0.37       -0.46      0.46 o 
  -5   6  16        1.27        1.47      0.46 o 
  -4   6  16       18.55       22.67      0.95 o 
  -3   6  16        3.20        4.61      1.06 o 
  -2   6  16        1.78        2.61      0.63 o 
  -1   6  16        0.73        0.63      0.52 o 
   0   6  16        0.94        1.60      0.57 o 
   1   6  16        3.23        3.66      0.74 o 
   2   6  16        9.26        8.99      0.97 o 
   3   6  16        0.30        0.63      0.63 o 
  -7   7  16        1.66        1.43      0.69 o 
  -6   7  16        0.53        0.06      0.57 o 
  -6  -7  17        2.16        2.46      0.63 o 
  -5  -7  17        2.26        3.20      0.63 o 
  -4  -7  17        0.45        1.03      0.52 o 
  -3  -7  17        2.71        2.63      0.63 o 
  -2  -7  17        0.11       -0.34      0.46 o 
  -1  -7  17        0.28       -0.23      0.46 o 
   0  -7  17        0.57        0.23      0.52 o 
  -7  -6  17        0.55        1.49      0.57 o 
  -6  -6  17        1.16        0.80      0.57 o 
  -5  -6  17        8.12       10.07      0.92 o 
  -4  -6  17        4.02        5.21      0.74 o 
  -3  -6  17        1.59        2.17      0.57 o 
  -2  -6  17        1.38        0.17      0.46 o 
  -1  -6  17        0.63        0.29      0.46 o 
   0  -6  17        3.80        4.58      0.69 o 
   1  -6  17        0.19        0.52      0.46 o 
  -5  -5  17        5.30        7.44      0.92 o 
  -4  -5  17        4.82        5.84      0.74 o 
  -3  -5  17        0.73        0.57      0.46 o 
  -2  -5  17        0.21        0.46      0.46 o 
  -1  -5  17        1.35        1.14      0.52 o 
   0  -5  17        2.60        2.75      0.63 o 
   1  -5  17        4.31        4.58      0.69 o 
  -7  -4  17        3.07        2.80      0.57 o 
  -6  -4  17        2.65        2.46      0.57 o 
  -4  -4  17       23.24       26.15      1.32 o 
  -3  -4  17        0.15       -0.40      0.40 o 
  -2  -4  17        9.09        9.16      0.86 o 
  -1  -4  17        6.79        6.52      0.74 o 
  -8  -3  17        1.73        1.26      0.57 o 
  -7  -3  17        0.23        0.40      0.46 o 
  -6  -3  17        8.95        8.07      0.80 o 
  -5  -3  17        7.56        8.31      0.54 o 
  -4  -3  17        7.19        9.08      0.77 o 
  -3  -3  17        0.39        0.81      0.31 o 
  -2  -3  17        1.17        1.34      0.43 o 
  -1  -3  17        5.01        4.36      0.40 o 
   0  -3  17        1.66        1.61      0.34 o 
   1  -3  17        0.70        0.57      0.32 o 
   2  -3  17       12.84       15.49      0.73 o 
 -10  -2  17        4.33        5.89      0.74 o 
  -9  -2  17        0.30        0.08      0.34 o 
  -8  -2  17        0.57        0.57      0.34 o 
  -7  -2  17       10.62        9.77      0.77 o 
  -6  -2  17        2.95        2.36      0.29 o 
  -5  -2  17        0.07        0.22      0.18 o 
  -4  -2  17       36.87       38.32      0.87 o 
  -3  -2  17        3.04        3.34      0.27 o 
  -2  -2  17        5.25        4.90      0.33 o 
  -1  -2  17        3.14        3.11      0.26 o 
   0  -2  17        1.22        0.96      0.22 o 
   1  -2  17        3.39        3.80      0.30 o 
   2  -2  17       10.85       13.62      1.09 o 
   3  -2  17        0.03       -0.11      0.46 o 
   4  -2  17        2.56        3.15      0.63 o 
 -10  -1  17        1.66        2.40      0.48 o 
  -9  -1  17        0.91        0.87      0.38 o 
  -8  -1  17        2.41        2.12      0.42 o 
  -7  -1  17        1.61        1.32      0.26 o 
  -6  -1  17        1.89        1.93      0.28 o 
  -5  -1  17       17.48       16.33      0.55 o 
  -4  -1  17        5.72        7.25      0.41 o 
  -3  -1  17       12.57       12.64      0.51 o 
  -2  -1  17        3.85        3.90      0.33 o 
  -1  -1  17       13.40       14.48      0.54 o 
   0  -1  17        3.31        3.07      0.31 o 
   1  -1  17       28.80       27.81      1.32 o 
   2  -1  17       13.88       14.77      1.14 o 
   3  -1  17        3.44        3.66      0.69 o 
   4  -1  17        3.88        5.21      0.74 o 
 -10   0  17        5.98        7.41      0.64 o 
  -9   0  17        2.73        2.65      0.46 o 
  -8   0  17        1.62        0.88      0.38 o 
  -7   0  17        0.05       -0.11      0.31 o 
  -6   0  17        6.25        4.63      0.38 o 
  -5   0  17       18.14       18.14      0.62 o 
  -4   0  17       37.67       42.02      1.07 o 
  -3   0  17        3.00        3.21      0.33 o 
  -2   0  17        0.73        0.74      0.24 o 
  -1   0  17        2.46        2.17      0.30 o 
   0   0  17        0.48        0.57      0.29 o 
   1   0  17       14.11       15.59      0.70 o 
   2   0  17        2.06        2.29      0.37 o 
   3   0  17        0.92        1.26      0.57 o 
   4   0  17        0.05       -0.52      0.52 o 
 -10   1  17        1.57        2.54      0.48 o 
  -9   1  17        0.82        0.87      0.43 o 
  -8   1  17        2.48        3.10      0.35 o 
  -7   1  17        1.63        1.31      0.30 o 
  -6   1  17        1.86        1.50      0.30 o 
  -5   1  17       17.67       16.59      0.62 o 
  -4   1  17        5.72        7.57      0.67 o 
  -3   1  17       12.83       12.32      0.54 o 
  -2   1  17        3.91        3.12      0.33 o 
  -1   1  17       13.07       13.10      0.57 o 
   0   1  17        3.26        3.19      0.40 o 
   1   1  17       29.39       28.98      0.96 o 
   2   1  17       13.69       13.38      0.72 o 
   3   1  17        3.51        3.78      0.74 o 
   4   1  17        3.94        4.01      0.80 o 
 -10   2  17        4.53        4.90      1.23 o 
  -9   2  17        0.31        0.66      0.40 o 
  -8   2  17        0.63        0.28      0.38 o 
  -7   2  17       10.25        9.43      1.40 o 
  -6   2  17        2.93        2.89      0.49 o 
  -5   2  17        0.07       -0.17      0.36 o 
  -4   2  17       36.30       41.27      1.17 o 
  -3   2  17        3.13        3.09      0.45 o 
  -2   2  17        5.26        4.83      0.50 o 
  -1   2  17        3.03        2.92      0.63 o 
   0   2  17        1.20        1.89      0.57 o 
   1   2  17        3.43        3.15      0.69 o 
   2   2  17       10.41       11.56      1.03 o 
   3   2  17        0.02        0.06      0.57 o 
   4   2  17        2.41        1.72      0.69 o 
 -10   3  17        3.12        4.01      0.55 o 
  -9   3  17        1.92        1.77      0.46 o 
  -8   3  17        1.83        1.14      0.45 o 
  -7   3  17        0.25       -0.05      0.38 o 
  -6   3  17        9.14        8.82      0.89 o 
  -5   3  17        7.58        8.59      1.29 o 
  -4   3  17        7.26        6.39      0.57 o 
  -3   3  17        0.40        0.57      0.36 o 
  -2   3  17        1.10        1.15      0.38 o 
  -1   3  17        4.98        4.64      0.69 o 
   0   3  17        1.68        1.26      0.57 o 
   1   3  17        0.64        0.40      0.52 o 
   2   3  17       12.79       16.02      1.20 o 
   3   3  17        2.29        2.92      0.74 o 
   4   3  17        1.52        0.92      0.69 o 
  -9   4  17        0.17        0.68      0.46 o 
  -8   4  17        0.39        0.00      0.40 o 
  -7   4  17        3.13        2.05      0.46 o 
  -6   4  17        2.64        2.06      0.46 o 
  -5   4  17        6.35        7.59      0.80 o 
  -4   4  17       23.49       28.18      1.03 o 
  -3   4  17        0.12        0.00      0.36 o 
  -2   4  17        9.23        9.52      0.67 o 
  -1   4  17        6.87        6.92      0.86 o 
   0   4  17        5.84        6.47      0.86 o 
   1   4  17        2.38        2.29      0.69 o 
   2   4  17       13.59       16.71      1.32 o 
   3   4  17        0.03       -0.23      0.57 o 
  -9   5  17        1.41        1.57      0.49 o 
  -8   5  17        1.09        1.60      0.49 o 
  -7   5  17        0.17       -0.43      0.54 o 
  -6   5  17        0.45       -0.30      0.38 o 
  -5   5  17        5.22        6.33      0.61 o 
  -4   5  17        4.88        5.95      0.57 o 
  -3   5  17        0.63        0.37      0.38 o 
  -2   5  17        0.20        0.06      0.36 o 
  -1   5  17        1.53        2.17      0.63 o 
   0   5  17        2.61        4.06      0.74 o 
   1   5  17        4.11        5.32      0.86 o 
   2   5  17        2.25        2.80      0.74 o 
  -7   6  17        0.64        0.34      0.45 o 
  -6   6  17        1.19        1.66      0.69 o 
  -5   6  17        8.20       10.70      1.09 o 
  -4   6  17        4.09        5.49      0.86 o 
  -3   6  17        1.52        2.55      0.46 o 
  -2   6  17        1.30        2.74      0.97 o 
  -1   6  17        0.65        1.10      0.42 o 
   0   6  17        3.69        4.12      0.74 o 
   1   6  17        0.18        0.40      0.63 o 
  -6   7  17        2.03        3.49      0.80 o 
  -5   7  17        2.30        2.80      0.74 o 
  -4   7  17        0.52       -0.57      0.57 o 
  -6  -6  18        0.58        0.11      0.52 o 
  -5  -6  18        4.06        4.06      0.69 o 
  -4  -6  18        0.88        1.37      0.57 o 
  -3  -6  18        2.68        2.29      0.69 o 
  -2  -6  18        0.73        0.69      0.52 o 
  -1  -6  18        0.16       -0.46      0.52 o 
   0  -6  18        3.22        4.12      0.69 o 
  -8  -3  18        0.34        0.74      0.57 o 
  -7  -3  18       10.24       12.42      1.09 o 
  -6  -3  18        1.02        1.72      0.52 o 
  -5  -3  18        5.42        5.75      0.46 o 
  -4  -3  18        5.13        5.26      0.52 o 
  -3  -3  18        1.37        1.80      0.69 o 
  -2  -3  18        2.07        2.34      0.34 o 
  -1  -3  18        0.32        0.53      0.30 o 
   0  -3  18        0.83        0.31      0.32 o 
   1  -3  18        5.60        7.10      0.74 o 
  -9  -2  18        0.48       -0.32      0.32 o 
  -8  -2  18        0.51        0.79      0.36 o 
  -7  -2  18        2.29        3.41      0.45 o 
  -6  -2  18        6.56        7.07      0.55 o 
  -5  -2  18        2.85        2.56      0.40 o 
  -4  -2  18        8.39        9.27      0.36 o 
  -3  -2  18        2.81        2.70      0.23 o 
  -2  -2  18        1.59        1.42      0.23 o 
  -1  -2  18        7.76        7.89      0.59 o 
   0  -2  18        4.16        3.83      0.46 o 
   1  -2  18       22.13       23.32      0.93 o 
   2  -2  18        1.29        2.39      1.20 o 
   3  -2  18        0.80        0.86      0.57 o 
 -10  -1  18        0.69        0.88      0.72 o 
  -9  -1  18        1.29        1.08      0.42 o 
  -8  -1  18        0.41        0.53      0.36 o 
  -7  -1  18        3.06        3.07      0.52 o 
  -6  -1  18        2.63        2.79      0.52 o 
  -5  -1  18       31.23       33.69      1.12 o 
  -4  -1  18        3.25        3.33      0.32 o 
  -3  -1  18        1.49        1.32      0.25 o 
  -2  -1  18        6.90        7.08      0.42 o 
  -1  -1  18        0.82        0.42      0.32 o 
   0  -1  18       14.01       15.60      1.00 o 
   1  -1  18        1.94        2.68      0.46 o 
   2  -1  18        5.79        8.41      0.92 o 
   3  -1  18        1.07        1.14      0.63 o 
 -10   0  18        0.09        0.04      0.42 o 
  -9   0  18        0.01       -0.38      0.38 o 
  -8   0  18        4.22        4.63      0.55 o 
  -7   0  18        0.76        0.83      0.40 o 
  -6   0  18        1.07        1.34      0.29 o 
  -5   0  18       10.51       13.13      0.95 o 
  -4   0  18        0.15        0.41      0.25 o 
  -3   0  18        1.37        0.98      0.27 o 
  -2   0  18        4.64        5.75      0.39 o 
  -1   0  18        3.36        2.89      0.33 o 
   0   0  18        3.04        2.86      0.33 o 
   1   0  18       30.42       36.17      1.66 o 
   2   0  18        6.54        7.61      0.92 o 
   3   0  18        3.33        3.26      0.74 o 
 -10   1  18        0.70        1.20      0.63 o 
  -9   1  18        1.31        0.83      0.45 o 
  -8   1  18        0.41        0.08      0.57 o 
  -7   1  18        2.77        2.73      0.46 o 
  -6   1  18        2.71        2.85      0.34 o 
  -5   1  18       31.94       35.46      0.89 o 
  -4   1  18        3.07        3.39      0.34 o 
  -3   1  18        1.54        0.82      0.27 o 
  -2   1  18        6.75        7.56      0.45 o 
  -1   1  18        0.81        0.34      0.25 o 
   0   1  18       14.06       15.39      0.76 o 
   1   1  18        1.84        3.72      0.74 o 
   2   1  18        5.47        5.32      0.86 o 
   3   1  18        1.11        0.74      0.63 o 
 -10   2  18        0.39        1.32      0.63 o 
  -9   2  18        0.50        0.63      0.60 o 
  -8   2  18        0.55        1.18      0.42 o 
  -7   2  18        2.30        2.54      0.46 o 
  -6   2  18        6.39        5.83      0.60 o 
  -5   2  18        3.00        2.92      0.69 o 
  -4   2  18        8.01        8.50      1.29 o 
  -3   2  18        2.99        2.89      0.46 o 
  -2   2  18        1.67        1.80      0.42 o 
  -1   2  18        7.44        7.35      0.61 o 
   0   2  18        4.20        3.66      0.74 o 
   1   2  18       22.91       24.78      1.49 o 
   2   2  18        1.37        2.69      0.74 o 
   3   2  18        0.81       -0.40      0.63 o 
  -9   3  18        0.56        0.84      0.42 o 
  -8   3  18        0.33        0.20      0.40 o 
  -7   3  18       10.26       10.53      0.75 o 
  -6   3  18        0.98        1.04      0.42 o 
  -5   3  18        5.62        5.34      0.57 o 
  -4   3  18        5.11        5.76      0.63 o 
  -3   3  18        1.38        1.86      0.42 o 
  -2   3  18        2.01        2.48      0.46 o 
  -1   3  18        0.31        0.66      0.40 o 
   0   3  18        0.82        0.63      0.57 o 
   1   3  18        5.58        5.78      0.86 o 
   2   3  18        9.01        9.04      1.03 o 
   3   3  18        2.40        2.92      0.80 o 
  -8   4  18        0.31       -0.40      0.40 o 
  -7   4  18        0.04       -0.11      0.40 o 
  -6   4  18        2.23        2.57      0.50 o 
  -5   4  18        1.59        1.49      0.46 o 
  -4   4  18        5.38        4.99      0.55 o 
  -3   4  18        2.19        2.04      0.46 o 
  -2   4  18        0.26       -0.03      0.57 o 
  -1   4  18       15.34       18.17      0.91 o 
   0   4  18        4.88        4.52      0.80 o 
   1   4  18        8.20       10.82      1.09 o 
   2   4  18        0.31        0.17      0.63 o 
  -8   5  18        0.21       -0.12      0.42 o 
  -7   5  18        1.28        0.60      0.45 o 
  -6   5  18        3.40        3.14      0.55 o 
  -5   5  18        8.19        9.44      0.71 o 
  -4   5  18        1.68        1.64      0.46 o 
  -3   5  18        2.14        2.24      0.49 o 
  -2   5  18        0.25        0.00      0.38 o 
  -1   5  18        0.08        0.11      0.40 o 
   0   5  18        1.02        0.11      0.57 o 
   1   5  18        1.88        2.80      0.74 o 
  -6   6  18        0.65        0.46      0.45 o 
  -5   6  18        3.98        4.36      0.56 o 
  -4   6  18        0.96        0.53      0.44 o 
  -3   6  18        2.65        2.73      0.63 o 
  -2   6  18        0.74        0.26      0.57 o 
  -1   6  18        0.14       -0.26      0.40 o 
   0   6  18        3.21        4.64      0.80 o 
  -8  -3  19        0.43        0.52      0.52 o 
  -7  -3  19        1.13        2.29      0.57 o 
  -6  -3  19        2.29        2.46      0.63 o 
  -5  -3  19        2.04        1.55      0.57 o 
  -4  -3  19        0.31       -0.40      0.40 o 
  -3  -3  19        1.91        1.72      0.57 o 
  -2  -3  19        0.50        0.06      0.46 o 
  -1  -3  19        2.58        2.69      0.57 o 
   0  -3  19        2.74        2.69      0.63 o 
  -9  -2  19        0.93        1.83      0.63 o 
  -8  -2  19        4.87        4.96      0.52 o 
  -7  -2  19        4.63        5.07      0.52 o 
  -6  -2  19        0.31        0.69      0.34 o 
  -5  -2  19        3.18        4.00      0.54 o 
  -4  -2  19        0.15        0.04      0.34 o 
  -3  -2  19        0.52       -0.09      0.43 o 
  -2  -2  19        5.94        6.70      0.57 o 
  -1  -2  19        3.56        3.40      0.49 o 
   0  -2  19        0.30        0.20      0.80 o 
   1  -2  19       12.76       16.46      0.85 o 
   2  -2  19        1.95        1.64      0.69 o 
  -9  -1  19        0.05        0.02      0.38 o 
  -8  -1  19        1.59        2.60      0.46 o 
  -7  -1  19        3.34        2.65      0.46 o 
  -6  -1  19        0.13        0.45      0.38 o 
  -5  -1  19        0.85        0.98      0.38 o 
  -4  -1  19        0.64        1.02      0.38 o 
  -3  -1  19        3.01        2.58      0.49 o 
  -2  -1  19        1.41        2.21      0.45 o 
  -1  -1  19        3.03        3.12      1.14 o 
   0  -1  19       11.59       12.35      1.20 o 
   1  -1  19        2.62        3.75      0.53 o 
   2  -1  19        1.51        1.69      0.45 o 
  -9   0  19        1.30        1.32      0.57 o 
  -8   0  19        2.04        1.68      0.46 o 
  -7   0  19        0.01       -0.20      0.36 o 
  -6   0  19        0.59       -0.23      0.36 o 
  -5   0  19        4.74        5.82      0.57 o 
  -4   0  19        3.37        3.90      0.53 o 
  -3   0  19        8.16        8.38      1.00 o 
  -2   0  19        0.91        0.76      0.74 o 
  -1   0  19        0.98        0.11      0.66 o 
   0   0  19        0.09        0.37      0.40 o 
   1   0  19        8.47        9.58      0.71 o 
   2   0  19        3.33        5.44      0.86 o 
  -9   1  19        0.05        0.11      0.46 o 
  -8   1  19        1.60        2.30      0.48 o 
  -7   1  19        3.41        2.81      0.49 o 
  -6   1  19        0.09        0.10      0.38 o 
  -5   1  19        0.81        1.03      0.63 o 
  -4   1  19        0.70        0.39      0.39 o 
  -3   1  19        2.93        2.87      0.37 o 
  -2   1  19        1.42        0.82      0.28 o 
  -1   1  19        2.84        2.86      0.52 o 
   0   1  19       11.72       11.68      0.77 o 
   1   1  19        2.63        3.78      0.74 o 
   2   1  19        1.61        1.72      0.69 o 
  -9   2  19        1.00        0.96      0.46 o 
  -8   2  19        4.87        4.70      0.56 o 
  -7   2  19        4.46        4.21      0.57 o 
  -6   2  19        0.28       -0.38      0.38 o 
  -5   2  19        3.25        3.59      0.53 o 
  -4   2  19        0.19        0.14      0.40 o 
  -3   2  19        0.56        0.37      0.40 o 
  -2   2  19        6.01        6.15      0.61 o 
  -1   2  19        3.59        3.55      0.53 o 
   0   2  19        0.24        0.06      0.57 o 
   1   2  19       12.48       15.05      1.32 o 
   2   2  19        2.04        1.89      0.69 o 
  -8   3  19        0.44        0.83      0.45 o 
  -7   3  19        1.15        1.29      0.69 o 
  -6   3  19        2.19        2.12      0.49 o 
  -5   3  19        2.06        2.09      0.46 o 
  -4   3  19        0.30        0.02      0.38 o 
  -3   3  19        1.86        2.01      0.54 o 
  -2   3  19        0.50        0.34      0.40 o 
  -1   3  19        2.55        3.21      0.57 o 
   0   3  19        2.80        2.92      0.74 o 
   1   3  19        0.27        0.34      0.63 o 
  -7   4  19        4.17        5.07      0.63 o 
  -6   4  19        1.56        0.89      0.45 o 
  -5   4  19        0.22        0.69      0.45 o 
  -4   4  19        1.45        1.72      0.46 o 
  -3   4  19        0.68        0.26      0.40 o 
  -2   4  19        3.29        3.41      0.53 o 
  -1   4  19        1.63        1.86      0.49 o 
   0   4  19        6.13        7.15      0.97 o 
   1   4  19        8.41       11.62      1.14 o 
  -6   5  19        2.13        2.50      0.50 o 
  -5   5  19        0.42        0.47      0.44 o 
  -4   5  19        1.90        2.60      0.50 o 
  -3   5  19        0.37        0.33      0.42 o 
  -2   5  19        2.77        2.84      0.53 o 
  -1   5  19        0.20       -0.21      0.72 o 
  -7  -3  20        1.20        2.40      0.57 o 
  -6  -3  20        0.52        0.52      0.52 o 
  -5  -3  20        0.94        1.49      0.57 o 
  -4  -3  20        1.16        0.97      0.52 o 
  -3  -3  20        0.16       -0.46      0.46 o 
  -2  -3  20       14.11       18.03      1.20 o 
  -1  -3  20        0.96        0.69      0.52 o 
  -7  -2  20        0.31        0.64      0.37 o 
  -6  -2  20        0.43        0.35      0.36 o 
  -5  -2  20        1.24        1.24      0.42 o 
  -4  -2  20        1.14        0.68      0.94 o 
  -3  -2  20        1.67        1.48      0.74 o 
  -2  -2  20        0.87        0.86      0.40 o 
  -1  -2  20        4.35        4.84      0.55 o 
   0  -2  20        1.50        1.47      0.66 o 
  -8  -1  20        3.69        4.61      0.55 o 
  -7  -1  20        0.80        1.09      0.42 o 
  -6  -1  20        0.12        0.22      0.38 o 
  -5  -1  20        0.07       -0.18      0.38 o 
  -4  -1  20        1.13        0.77      0.40 o 
  -3  -1  20        1.00        0.46      0.63 o 
  -2  -1  20       10.95       12.33      0.77 o 
  -1  -1  20        1.19        1.70      0.80 o 
   0  -1  20        2.77        2.63      0.49 o 
   1  -1  20        0.73        0.83      0.57 o 
  -8   0  20        0.02        0.04      0.52 o 
  -7   0  20        3.92        4.48      0.57 o 
  -6   0  20        0.77        0.46      0.42 o 
  -5   0  20        5.31        4.63      0.63 o 
  -4   0  20        0.00       -0.38      0.38 o 
  -3   0  20        7.57        7.32      0.67 o 
  -2   0  20        2.40        2.92      0.53 o 
  -1   0  20        5.08        6.38      1.46 o 
   0   0  20        1.86        3.22      0.55 o 
   1   0  20        0.45        0.69      0.45 o 
  -8   1  20        3.63        2.73      0.72 o 
  -7   1  20        0.75        0.87      0.46 o 
  -6   1  20        0.13       -0.38      0.38 o 
  -5   1  20        0.07       -0.11      0.40 o 
  -4   1  20        1.16        0.92      0.57 o 
  -3   1  20        1.01        0.83      0.60 o 
  -2   1  20       10.53        9.53      0.71 o 
  -1   1  20        1.22        1.44      0.46 o 
   0   1  20        2.85        2.75      0.53 o 
   1   1  20        0.78        1.60      0.46 o 
  -7   2  20        0.34        0.26      0.57 o 
  -6   2  20        0.40       -0.11      0.40 o 
  -5   2  20        1.33        1.19      0.46 o 
  -4   2  20        1.10        1.04      0.54 o 
  -3   2  20        1.82        0.91      0.46 o 
  -2   2  20        0.86        1.23      0.46 o 
  -1   2  20        4.50        5.65      0.69 o 
   0   2  20        1.58        1.78      0.49 o 
  -7   3  20        1.20        1.55      0.49 o 
  -6   3  20        0.52        0.17      0.46 o 
  -5   3  20        0.97        1.43      0.49 o 
  -4   3  20        1.12        0.43      0.45 o 
  -3   3  20        0.17       -0.06      0.40 o 
  -2   3  20       13.97       16.52      0.97 o 
  -1   3  20        0.91        1.09      0.46 o 
   0   3  20        0.33        0.11      0.42 o 
  -6   4  20        0.59        0.72      0.57 o 
  -5   4  20        0.23       -0.41      0.43 o 
  -4   4  20        0.47        0.91      0.46 o 
  -3   4  20        0.03        0.25      0.66 o 
  -2   4  20        2.43        2.95      0.55 o 
  -1   4  20        0.46        0.11      0.69 o 
  -6  -2  21        0.76        0.97      0.54 o 
  -5  -2  21        0.74        0.38      0.37 o 
  -4  -2  21        1.02        1.18      0.42 o 
  -3  -2  21        1.28        0.69      0.52 o 
  -2  -2  21        2.62        2.81      0.49 o 
  -6  -1  21        2.84        2.59      0.50 o 
  -5  -1  21        2.35        3.09      0.50 o 
  -4  -1  21        0.08       -0.36      0.36 o 
  -3  -1  21        5.60        6.98      0.63 o 
  -2  -1  21        0.55        1.00      0.42 o 
  -1  -1  21        0.24        0.34      0.42 o 
  -6   0  21        0.98        0.66      0.44 o 
  -5   0  21        2.54        3.53      0.69 o 
  -4   0  21        0.78        1.31      0.46 o 
  -3   0  21        1.12        1.29      0.52 o 
  -2   0  21        0.00       -0.18      0.38 o 
  -1   0  21        0.18        0.48      0.42 o 
  -6   1  21        2.76        2.26      0.55 o 
  -5   1  21        2.48        1.69      0.49 o 
  -4   1  21        0.09       -0.34      0.42 o 
  -3   1  21        5.76        6.41      0.67 o 
  -2   1  21        0.56        0.97      0.63 o 
  -1   1  21        0.21       -0.40      0.40 o 
  -6   2  21        0.73        0.70      0.46 o 
  -5   2  21        0.76        0.40      0.52 o 
  -4   2  21        0.96        1.48      0.50 o 
  -3   2  21        1.27        1.37      0.49 o 
  -2   2  21        2.50        3.12      0.55 o 
                                                 
